# Supplementary material for: From pairs of most similar sequences to phylogenetic best matches
Source: Algorithms Mol Biol. 2020 Apr 9;15:5. doi: 10.1186/s13015-020-00165-2 (PMC7147060; doi:10.1186/s13015-020-00165-2)
Supplement: Supplementary file 2 — Additional file 2. This archive contains the simulated data set comprising 2000 species and gene tree scenarios (trees.zip), the current version of the AsymmeTree package (v0.0.5) for the simulation of such weighted scenarios. Moreover, the Python scripts for the generation and analysis of sequence data are supplied (see README.txt for more details). [file 13015_2020_165_MOESM2_ESM.zip › Suppl1_simulated_scenarios/README.txt]

########################################################################
   From pairs of most similar sequences to phylogenetic best matches
   
             - Data set archive and sequence simulation -
########################################################################


########################################################################
Required software:

- Python 3.5+ with packages
---> Numpy and Scipy
---> Matplotlib
---> NetworkX
---> Pyvolve
---> AsymmeTree (is supplied)


########################################################################
Data set archive:

The scenarios in 'trees.zip' were serialized using the Python package
pickle. The pickled tuples have the following structure:

( (SpeciesTree: networkx.Graph, SpeciesTreeRoot: int), 
  (TrueGeneTree: networkx.graph, TrueGeneTreeRoot: int) )

Nodes (keys are ints):
- "label": strings (string version of index (nx keys) for V(S) and L(T);
  "S"/"D"/"H"/"*" for internal nodes of T)
- "color": int (only species tree)
- "tstamp": float

Edges:
- "dist": float
- "transferred": int (always 0 since HGT was disabled)

After loading the tuples with pickle, they can be converted in to the 
AsymmeTree format for phylogentic trees, e.g.

    from asymmetree.tools.PhyloTree import PhyloTree
    
    species_tree = PhyloTree.prase_nx(SpeciesTree, SpeciesTreeRoot)
    gene_tree = PhyloTree.parse_nx(TrueGeneTree, TrueGeneTreeRoot)


########################################################################
Sequence data generation:

To simulate 2000 nt sequences execute the file
"M1_SequenceGenerator.py".

The created directories contain the simulated sequences (after rescaling
the branch lengths in the tree):
1) For nucleotide sequences
- N            no rescaling
- N_divby4     divided by 4
- N_divby2     divided by 2
- N_multby2    multiplied by 2

2) For amino acid sequences
- AM            no rescaling
- AM_divby4     divided by 4
- AM_divby2     divided by 2
- AM_multby2    multiplied by 2
