# Supplementary material for: From pairs of most similar sequences to phylogenetic best matches
Source: Algorithms Mol Biol. 2020 Apr 9;15:5. doi: 10.1186/s13015-020-00165-2 (PMC7147060; doi:10.1186/s13015-020-00165-2)
Supplement: Supplementary file 2 — Additional file 2. This archive contains the simulated data set comprising 2000 species and gene tree scenarios (trees.zip), the current version of the AsymmeTree package (v0.0.5) for the simulation of such weighted scenarios. Moreover, the Python scripts for the generation and analysis of sequence data are supplied (see README.txt for more details). [file 13015_2020_165_MOESM2_ESM.zip › Suppl1_simulated_scenarios/M0_TreeUnpacker.py]

# -*- coding: utf-8 -*-

import pickle
from zipfile import ZipFile

def unpack_scenarios():
    
    scenarios = []
    
    with ZipFile('trees.zip') as myzip:
        
        for i in range(2000):
            nombre = 'pickled_trees/simID_'+str(i)+'.pickle'
            with myzip.open(nombre, mode='r') as file:
                
                data = file.read()
                species_tree, gene_tree = pickle.loads(data)
                print("Loading data...",end="\r")
                
                scenarios.append( (species_tree, gene_tree) )
    
    return scenarios


if __name__ == "__main__":
    
    # this may take a few seconds
    scenarios = unpack_scenarios(convert_to_phylotree=True)
    
    print("------------ Species tree #1 ------------")
    print(scenarios[0][0].to_newick())
          
    print("------------  Gene tree #1   ------------")
    print(scenarios[0][1].to_newick())
