# Supplementary material for: From pairs of most similar sequences to phylogenetic best matches
Source: Algorithms Mol Biol. 2020 Apr 9;15:5. doi: 10.1186/s13015-020-00165-2 (PMC7147060; doi:10.1186/s13015-020-00165-2)
Supplement: Supplementary file 2 — Additional file 2. This archive contains the simulated data set comprising 2000 species and gene tree scenarios (trees.zip), the current version of the AsymmeTree package (v0.0.5) for the simulation of such weighted scenarios. Moreover, the Python scripts for the generation and analysis of sequence data are supplied (see README.txt for more details). [file 13015_2020_165_MOESM2_ESM.zip › Suppl1_simulated_scenarios/asymmetree/paraphylo/SpeciesTreeFromParalogs.py]

# -*- coding: utf-8 -*-

import itertools

import networkx as nx

from asymmetree.cograph.Cograph import SimpleGraph
from asymmetree.cograph.CographEditor import CographEditor

from asymmetree.tools.PhyloTree import PhyloTree, PhyloTreeNode


__author__ = "David Schaller"
__copyright__ = "Copyright (C) 2020, David Schaller"


class TreeReconstructor:
    
    
    def __init__(self, edit_runs_per_cc=10, cotree_mode="best"):
        
        self.R = {}             # (weighted) species triples
        self.L = set()          # set of species leaves
        
        self._edit_runs_per_cc = edit_runs_per_cc   # runs of cograph editing heuristic
                                                    # per connected component
        self.S = None           # the reconstructed species tree
        
        if cotree_mode == "best":                   # only use the best cotree
            self._cotree_mode = "best"
        elif cotree_mode == "all":                  # use all cotrees
            self._cotree_mode = "all"
        else:
            raise ValueError("Invalid argument for cotree usage: '{}'.".format(cotree_mode))
        
        
    def add_ortho_graph(self, ortho_graph):
        
        for cc in nx.connected_components(ortho_graph):
            
            G = SimpleGraph()
            color_dict = {}
            
            for u in cc:
                G.add_node(u)
                for v in ortho_graph.neighbors(u):
                    G.add_edge(u, v)
                u_color = ortho_graph.nodes[u]['color']
                color_dict[u] = u_color
                self.L.add(u_color)
                
            # apply minimal cograph editing (heuristic)
            ce = CographEditor(G)
            cotree = ce.cograph_edit(run_number=self._edit_runs_per_cc)
            
            # add the informative triples (root is a speciation)
            if self._cotree_mode == "best":
                self._informative_triples(cotree, color_dict)
                
            elif self._cotree_mode == "all":
                weight_per_tree = 1 / len(ce.cotrees)
                for cotree in ce.cotrees:
                    self._informative_triples(cotree, color_dict,
                                              weight=weight_per_tree)
            
            
    def _informative_triples(self, cotree, color_dict, weight=1.0):
        """Add informative species triples from a (co)tree to R."""
        
        cotree.supply_leaves()
        
        for u in cotree.preorder():
            if u.label == "parallel" or not u.children:
                continue
            
            for v1, v2 in itertools.permutations(u.children, 2):
                for x, y in itertools.combinations(v1.leaves, 2):
                    for z in v2.leaves:
                        X, Y, Z = (color_dict[x.ID],
                                   color_dict[y.ID],
                                   color_dict[z.ID])
                        
                        if X != Y and X != Z and Y != Z:
                            self._add_triple(X, Y, Z, weight)
                            
        
    def _add_triple(self, a, b, c, weight):
        """Add a triple ab|c (= ba|c)."""
        
        if a <= b:
            triple = (a, b, c)
        else:
            triple = (b, a, c)
            
        if triple in self.R:
            self.R[triple] += weight
        else:
            self.R[triple] = weight
            
            
    def build_species_tree(self, mode='bpmf', weighted=True):
        """Build a species tree from the informative triples."""
        
        if mode.lower() == 'bpmf':
            root = self._BPMF(weighted=weighted)
        elif mode.lower() in ('mincut', 'min-cut'):
            root = self._BUILD(self.L, self.R, mincut=True)
        elif mode.lower() == 'greedy':
            root = self._GREEDY(weighted=weighted)
        else:
            raise ValueError("Mode '{}' is not valid!".format(mode))
            
        if not root:
            raise Exception("Could not build a species tree!")
        
        self.S = PhyloTree(root)
        
        return self.S
    
    
    def _BUILD(self, L, R, mincut=True):
        """Aho's BUILD-algorithm with minimal edge cut."""
        
        if len(L) == 1:                                 # trivial case: only one leaf left in L
            leaf = L.pop()
            return PhyloTreeNode(leaf, label=leaf)
        
        aho_graph = self._aho_graph(L, R)               # construct the Aho-graph
                                                        # determine connected components A1, ..., Ak
        conn_comps = self._connected_comp(aho_graph,
                                          mincut=mincut)
        
        if len(conn_comps) <= 1:                        # return False if less than 2 connected components
            return False
        
        child_nodes = []
        for cc in conn_comps:
            Li = set(cc)                                # list/dictionary --> set
            Ri = {}
            for t, weight in R.items():                 # determine which triples are in the subtree
                if Li.issuperset(t):
                    Ri[t] = weight
            Ti = self._BUILD(Li, Ri)                    # recursive call
            if not Ti:
                return False                            # raise False to previous call of aho()
            else:
                child_nodes.append(Ti)
                
        subtree_root = PhyloTreeNode(0, label="")       # place new inner node
        for Ti in child_nodes:
            subtree_root.add_child(Ti)                  # add roots of the subtrees to the new node
        
        return subtree_root                             # return the new node
    
    
    def _aho_graph(self, L, R):
        """Auxiliary graph for Aho-algorithm.
    
        Takes a list of leaves L and a list of tuples R of the form (xy|z) and
        builds a graph with V = L and E = { {x,y} | (xy|z) in R }.
        Applies Minimal Edge Cut if necessary.
        """
        G = nx.Graph()
        G.add_nodes_from(L)

        for a, b, c in R:
            if G.has_edge(a, b):
                G[a][b]["weight"] += R[(a,b,c)]
            else:
                G.add_edge(a, b, weight=R[(a,b,c)])
                
        return G
                
                
    def _connected_comp(self, G, mincut=True):
        
        if nx.number_connected_components(G) > 1 or not mincut:
            return list(nx.connected_components(G))
        else:
            cut = nx.stoer_wagner(G)                    # Stoer–Wagner algorithm
                                                        # for minimal weighted edge cut
            return cut[1]
        
    
    def _BPMF(self, weighted=True):
        """Wu’s Best-Pair-Merge-First heuristic.
        
        Modified version by Byrka et al. 2010 and added weights."""
        
        # initialization
        nodes = {PhyloTreeNode(leaf, label=leaf): {leaf} for leaf in self.L}
        leaf_to_node = {}
        
        for node in nodes:
            leaf_to_node[node.label] = node
        
        # merging
        for i in range(len(self.L)-1):
            
            score = {(S_i, S_j): 0
                     for S_i, S_j in itertools.combinations(nodes.keys(), 2)}
            
            for x, y, z in self.R.keys():
                
                w = self.R[(x,y,z)]
                
                S_i, S_j, S_k = (leaf_to_node[x],
                                 leaf_to_node[y],
                                 leaf_to_node[z])
                
                if (S_i is not S_j) and (S_i is not S_k) and (S_j is not S_k):
                    
                    if (S_i, S_j) in score:
                        score[(S_i, S_j)] += 2 * w if weighted else 2
                    else:
                        score[(S_j, S_i)] += 2 * w if weighted else 2
                        
                    if (S_i, S_k) in score:
                        score[(S_i, S_k)] -= 1 * w if weighted else 1
                    else:
                        score[(S_k, S_i)] -= 1 * w if weighted else 1
                        
                    if (S_j, S_k) in score:
                        score[(S_j, S_k)] -= 1 * w if weighted else 1
                    else:
                        score[(S_k, S_j)] -= 1 * w if weighted else 1
            
            current_max = float('-inf')
            S_i, S_j = None, None
            
            for pair, pair_score in score.items():
                
                if pair_score > current_max:
                    current_max = pair_score
                    S_i, S_j = pair
            
            # create new node S_k connecting S_i and S_j
            S_k = PhyloTreeNode(0, label="")
            S_k.add_child(S_i)
            S_k.add_child(S_j)
            
            nodes[S_k] = nodes[S_i] | nodes[S_j]    # set union
            for leaf in nodes[S_k]:
                leaf_to_node[leaf] = S_k
            
            del nodes[S_i]
            del nodes[S_j]
            
        assert len(nodes) == 1, "More than 1 node left!"
        
        return next(iter(nodes))
    
    
    def _GREEDY(self, weighted=True):
        
        if weighted:
            triples = sorted(self.R.keys(),
                             key=lambda triple: self.R[triple],
                             reverse=True)
        else:
            triples = self.R.keys()
                
        consistent_triples = {}
        root = self._BUILD(self.L, consistent_triples, mincut=False)
        
        for t in triples:
            consistent_triples[t] = self.R[t]
            
            build_tree = self._BUILD(self.L, consistent_triples, mincut=False)
            if build_tree:
                root = build_tree
            else:
                del consistent_triples[t]
        
        return root
    
    
    def _max_consistent_triple_set(self):
        
        if self.S is None:
            raise Exception("Species tree has not been built yet!")
            
        R_total = self.S.get_triples()      # all triples of the tree
        R_max_cons = {}                     # max. consistent subset of R (i.e. heuristic)
        
        for l1, l2, l3 in R_total:
            a = l1.label
            b = l2.label
            c = l3.label
            
            if a <= b:
                triple = (a, b, c)
            else:
                triple = (b, a, c)
                
            if triple in self.R:
                R_max_cons[triple] = self.R[triple]
        
        return R_max_cons
    
    
    def _total_support(self, R_max_cons):
        """Compute the total support s of the tree as in ParaPhylo."""
        
        numerator = 0
        denominator = 0
        
        for triple, weight in R_max_cons.items():
            
            numerator += weight
            denominator += weight
            
            a, b, c = triple
            triple2 = (a, c, b) if a <= c else (c, a, b)
            triple3 = (b, c, a) if b <= c else (c, b, a)
            
            if triple2 in self.R:
                denominator += self.R[triple2]
            if triple3 in self.R:
                denominator += self.R[triple3]
        
        support = numerator / denominator if denominator > 0 else 0
        return support
    
    
    def _subtree_support(self):
        """Compute the subtree support s_v for the inner nodes as in ParaPhylo."""
        
        support = {}                        # internal node v --> support for T(v)
        
        self.S.supply_leaves()
        all_leaves = set(self.S.root.leaves)
        
        for v in self.S.preorder():
            if not v.children or v is self.S.root:
                continue
            
            numerator = 0
            denominator = 0
            outspecies = all_leaves.difference(v.leaves)
            
            for l1, l2 in itertools.combinations(v.leaves, 2):
                for l3 in outspecies:
                    a = l1.label
                    b = l2.label
                    c = l3.label
                    triple1 = (a, b, c) if a <= b else (b, a, c)
                    triple2 = (a, c, b) if a <= c else (c, a, b)
                    triple3 = (b, c, a) if b <= c else (c, b, a)
                    
                    if triple1 in self.R:
                        numerator += self.R[triple1]
                        denominator += self.R[triple1]
                    if triple2 in self.R:
                        denominator += self.R[triple2]
                    if triple3 in self.R:
                        denominator += self.R[triple3]
                        
            support[v] = numerator / denominator if denominator > 0 else 0
        
        return support
    
    
    def newick_with_support(self, v=None, supports=None):
        """Recursive PhyloTree --> Newick (str) function."""
        
        if v is None:
            supports = self._subtree_support()
            supports[self.S.root] = self._total_support(self._max_consistent_triple_set())
            return self.newick_with_support(v=self.S.root, supports=supports) + ";"
        
        elif not v.children:
            return str(v.label)
        
        else:
            s = ''
            for child in v.children:
                s += self.newick_with_support(v=child, supports=supports) + ","
            return "({}){}".format(s[:-1], supports[v])
        

if __name__ == "__main__":
    
    # ----- TESTING THIS MODULE -----
    
    import asymmetree.simulator.TreeSimulator as ts
    import asymmetree.simulator.TreeImbalancer as tm
    from asymmetree.best_matches import TrueBMG
    
    # SPECIES TREE:
    #S = ts.build_species_tree(10)
    S = PhyloTree.parse_newick("(((((16:0.38786287055727103,(18:0.2071277923445058,19:0.2071277923445058)17:0.18073507821276524)12:0.10075553853805931,(14:0.13224182895383052,15:0.13224182895383052)13:0.3563765801414998)4:0.07517286794939665,(6:0.5373882998574596,(8:0.4434182448023457,(10:0.04929450217312242,11:0.04929450217312242)9:0.3941237426292233)7:0.0939700550551139)5:0.02640297718726732)2:0.2512472266526016,3:0.8150385036973286)1:0.18496149630267142)0:0.0;")
    S.reconstruct_IDs()
    S.reconstruct_timestamps()
    
    print(S.to_newick())
    
    tr = TreeReconstructor(cotree_mode="best")
    
    # GENE FAMILIES:
    for i in range(100):
        TGT_simulator = ts.GeneTreeSimulator(S)
        TGT = TGT_simulator.simulate((1,1,0))
        TGT = tm.imbalance_tree(TGT, S, baseline_rate=1,
                                lognormal_v=0.2,
                                gamma_param=(0.5, 1.0, 2.2),
                                weights=(1, 1, 1))
        OGT = ts.observable_tree(TGT)
        
    #    ortho_graph = TrueBMG.true_orthology_graph(OGT)
    #    tr.add_ortho_graph(ortho_graph)
        
        _, RBMG = TrueBMG.best_match_graphs(OGT)
        tr.add_ortho_graph(RBMG)
        
        
    S_estimate = tr.build_species_tree(mode="mincut")
    print(tr.newick_with_support())
    
    S_estimate2 = tr.build_species_tree(mode="BPMF")
    print(tr.newick_with_support())
