# Supplementary material for: From pairs of most similar sequences to phylogenetic best matches
Source: Algorithms Mol Biol. 2020 Apr 9;15:5. doi: 10.1186/s13015-020-00165-2 (PMC7147060; doi:10.1186/s13015-020-00165-2)
Supplement: Supplementary file 2 — Additional file 2. This archive contains the simulated data set comprising 2000 species and gene tree scenarios (trees.zip), the current version of the AsymmeTree package (v0.0.5) for the simulation of such weighted scenarios. Moreover, the Python scripts for the generation and analysis of sequence data are supplied (see README.txt for more details). [file 13015_2020_165_MOESM2_ESM.zip › Suppl1_simulated_scenarios/asymmetree/paraphylo/SpeciesTreeFromPO.py]

# -*- coding: utf-8 -*-

import time
from multiprocessing import Pool

from asymmetree.paraphylo.SpeciesTreeFromParalogs import TreeReconstructor
from asymmetree.proteinortho.POParser import parse_po_graph


__author__ = "David Schaller"
__copyright__ = "Copyright (C) 2020, David Schaller"


def _reconstruct(params):
    
    G, cotree_mode, triple_mode = params
    
    start_time = time.time()
    tr = TreeReconstructor(cotree_mode=cotree_mode)
    tr.add_ortho_graph(G)
    tr.build_species_tree(mode=triple_mode)
    newick = tr.newick_with_support()
    
    return newick, time.time() - start_time


def reconstruct_trees_and_write(infile, outfile, cotree_modes, triple_modes,
                                parallel_processing=True):
    
    G = parse_po_graph(infile)
    
    inputs = [(G, m1, m2) for m1 in cotree_modes for m2 in triple_modes]
    
    if parallel_processing:
        with Pool() as p:
            results = p.map(_reconstruct, inputs)
    else:
        results = list(map(_reconstruct, inputs))
    
    with open(outfile, "w") as f:
        for i in range(len(inputs)):
            
            _, cotree_mode, triple_mode = inputs[i]
            newick, time_needed = results[i]
            f.write("# Cotree usage mode: {}, Max. Consistent Triple Set heuristic: {}, Time: {}\n".format(cotree_mode, triple_mode, time_needed))
            f.write(newick + "\n")
            
            
def reconstruct_from_PO(filename, triple_mode="BPMF"):
    
    G = parse_po_graph(filename)
    tr = TreeReconstructor()
    tr.add_ortho_graph(G)
    S = tr.build_species_tree(mode=triple_mode)
    support_newick = tr.newick_with_support()
    
    return S, support_newick
