# Supplementary material for: From pairs of most similar sequences to phylogenetic best matches
Source: Algorithms Mol Biol. 2020 Apr 9;15:5. doi: 10.1186/s13015-020-00165-2 (PMC7147060; doi:10.1186/s13015-020-00165-2)
Supplement: Supplementary file 2 — Additional file 2. This archive contains the simulated data set comprising 2000 species and gene tree scenarios (trees.zip), the current version of the AsymmeTree package (v0.0.5) for the simulation of such weighted scenarios. Moreover, the Python scripts for the generation and analysis of sequence data are supplied (see README.txt for more details). [file 13015_2020_165_MOESM2_ESM.zip › Suppl1_simulated_scenarios/asymmetree/cograph/LinearCographDetector.py]

# -*- coding: utf-8 -*-

"""
Linear cograph detector.

Implementation of:
    D. G. Corneil, Y. Perl, and L. K. Stewart.
    A Linear Recognition Algorithm for Cographs.
    SIAM J. Comput., 14(4), 926–934 (1985).
    DOI: 10.1137/0214065
"""

from collections import deque

from asymmetree.cograph.Cograph import Cotree, CotreeNode


__author__ = "David Schaller"
__copyright__ = "Copyright (C) 2019, David Schaller"


class LCD:
    
    def __init__(self, G):
        
        self.G = G
        self.V = list(G.adj_list.keys())
        
        self.T = Cotree(None)
        self.already_in_T = set()
        self.leaf_map = {}
        self.node_counter = 0
        
        self.marked = set()
        self.m_u_children = {}              # lists of marked and unmarked children
        self.mark_counter = 0
        self.unmark_counter = 0
        
        self.error_message = ""
    
    
    def cograph_recognition(self):
        
        if len(self.V) == 0:
            print("Empty graph in Cograph Recognition!")
            return self.T
        
        elif len(self.V) == 1:
            self.T.root = CotreeNode(self.V[0], label="leaf")
            return self.T
        
        v1, v2 = self.V[0], self.V[1]
        self.already_in_T.update([v1, v2])
        
        R = CotreeNode(None, label="series")
        self.T.root = R
        
        if self.G.has_edge(v1, v2):
            v1_node = CotreeNode(v1, label="leaf")
            v2_node = CotreeNode(v2, label="leaf")
            R.add_child(v1_node)
            R.add_child(v2_node)
            self.node_counter = 3
        else:
            N = CotreeNode(None, label="parallel")
            R.add_child(N)
            v1_node = CotreeNode(v1, label="leaf")
            v2_node = CotreeNode(v2, label="leaf")
            N.add_child(v1_node)
            N.add_child(v2_node)
            self.node_counter = 4
            
        self.leaf_map[v1] = v1_node
        self.leaf_map[v2] = v2_node
        
        if len(self.V) == 2:
            return self.T
        
        for x in self.V[2:]:
            
#            print(str(x)+" before "+self.T.to_newick())
            
            # initialization (necessary?)
            self.marked.clear()
            self.m_u_children.clear()
            self.mark_counter = 0
            self.unmark_counter = 0
            self.already_in_T.add(x)        # add x for subsequent iterations
            
            # call procedure _MARK(x)
            self._MARK(x)
            
            # all nodes in T were marked and unmarked
            if self.node_counter == self.unmark_counter:
                R = self.T.root
                x_node = CotreeNode(x, label="leaf")
                R.add_child(x_node)
                self.node_counter += 1
                self.leaf_map[x] = x_node
                continue
            # no nodes in T were marked and unmarked
            elif self.mark_counter == 0:
                # d(R)=1
                if len(self.T.root.children) == 1:
                    N = self.T.root.children[0]
                    x_node = CotreeNode(x, label="leaf")
                    N.add_child(x_node)
                    self.node_counter += 1
                else:
                    R_old = self.T.root
                    R_new = CotreeNode(None, label="series")
                    N = CotreeNode(None, label="parallel")
                    R_new.add_child(N)
                    N.add_child(R_old)
                    self.T.root = R_new
                    
                    x_node = CotreeNode(x, label="leaf")
                    N.add_child(x_node)
                    self.node_counter += 3
                self.leaf_map[x] = x_node
                continue
            
            u = self._find_lowest()
            if not u:
                return False
#            print(u)
            
            # label(u)=0 and |A|=1
            if u.label == "parallel" and len(self.m_u_children[u]) == 1:
                w = self.m_u_children[u][0]
                if w.label == "leaf":
                    new_node = CotreeNode(None, label="series")
                    u.remove_child(w)
                    u.add_child(new_node)
                    new_node.add_child(w)
                    
                    x_node = CotreeNode(x, label="leaf")
                    new_node.add_child(x_node)
                    self.node_counter += 2
                else:
                    x_node = CotreeNode(x, label="leaf")
                    w.add_child(x_node)
                    self.node_counter += 1 
            
            # label(u)=1 and |B|=1
            elif (u.label == "series" and 
                  len(u.children) - len(self.m_u_children[u]) == 1):
                set_A = set(self.m_u_children[u])       # auxiliary set bounded by O(deg(x))
                w = None
                for child in u.children:
                    if child not in set_A:
                        w = child
                        break
                if w.label == "leaf":
                    new_node = CotreeNode(None, label="parallel")
                    u.remove_child(w)
                    u.add_child(new_node)
                    new_node.add_child(w)
                    
                    x_node = CotreeNode(x, label="leaf")
                    new_node.add_child(x_node)
                    self.node_counter += 2
                else:
                    x_node = CotreeNode(x, label="leaf")
                    w.add_child(x_node)
                    self.node_counter += 1
            
            else:
                y = CotreeNode(None, label=u.label)
                for a in self.m_u_children[u]:
                    u.remove_child(a)
                    y.add_child(a)
                    
                if u.label == "parallel":
                    new_node = CotreeNode(None, label="series")
                    u.add_child(new_node)
                    
                    new_node.add_child(y)
                    x_node = CotreeNode(x, label="leaf")
                    new_node.add_child(x_node)
                else:
                    par = u.parent
                    if par is not None:             # u was the root of T
                        par.remove_child(u)
                        par.add_child(y)
                    else:
                        self.T.root = y             # y becomes the new root
                    
                    new_node = CotreeNode(None, label="parallel")
                    y.add_child(new_node)
                    new_node.add_child(u)
                    x_node = CotreeNode(x, label="leaf")
                    new_node.add_child(x_node)
                self.node_counter += 3
                
            self.leaf_map[x] = x_node
        
        return self.T
    
    
    def _MARK(self, x):
        
        for v in self.G.neighbors(x):
            if v in self.already_in_T:
                self.marked.add(self.leaf_map[v])
                self.mark_counter += 1
                
        queue = deque(self.marked)
        
        while queue:                        # contains only d(u)=md(u) nodes
            u = queue.popleft()
            self.marked.remove(u)           # unmark u
            self.unmark_counter += 1
            u.aux_counter = 0               # md(u) <- 0
            if u is not self.T.root:
                w = u.parent                # w <- parent(u)
                if w not in self.marked:
                    self.marked.add(w)      # mark w
                    self.mark_counter += 1
                w.aux_counter += 1
                if w.aux_counter == len(w.children):
                    queue.append(w)
                    
                if w in self.m_u_children:              # append u to list of
                    self.m_u_children[w].appendleft(u)  # marked and unmarked
                else:                                   # children of w
                    self.m_u_children[w] = deque([u])
                    
        if (self.marked and                             # any vertex remained marked
            len(self.T.root.children) == 1 and 
            self.T.root not in self.marked):
            
            self.marked.add(self.T.root)
            self.mark_counter += 1
    
    
    def _find_lowest(self):
        
        R = self.T.root
        y = "Lambda"
        
        if R not in self.marked:        # R is not marked
            self.error_message = "(iii): R=" + str(R)
            return False                # G+x is not a cograph (iii)
        else:
            if R.aux_counter != len(R.children) - 1:
                y = R
            self.marked.remove(R)
            R.aux_counter = 0
            u = w = R
        
        while self.marked:              # while there are mark vertices
            u = self.marked.pop()       # choose a arbitrary marked vertex u
            
            if y != "Lambda":
                self.error_message = "(i) or (ii): y=" + str(y)
                return False            # G+x is not a cograph (i) or (ii)
            
            if u.label == "series":
                if u.aux_counter != len(u.children) - 1:
                    y = u
                if u.parent in self.marked:
                    self.error_message = "(i) and (vi): u=" + str(u)
                    return False        # G+x is not a cograph (i) and (vi)
                else:
                    t = u.parent.parent
            else:
                y = u
                t = u.parent
            u.aux_counter = 0           # u was already unmarked above
            
            # check if the u-w path is part of the legitimate alternating path
            while t is not w:
                if t is R:
                    self.error_message = "(iv): t=" + str(t)
                    return False        # G+x is not a cograph (iv)
                
                if t not in self.marked:
                    self.error_message = "(iii), (v) or (vi): t=" + str(t)
                    return False        # G+x is not a cograph (iii), (v) or (vi)
                
                if t.aux_counter != len(t.children) - 1:
                    self.error_message = "(ii): t=" + str(t)
                    return False        # G+x is not a cograph (ii)
                
                if t.parent in self.marked:
                    self.error_message = "(i): t=" + str(t)
                    return False        # G+x is not a cograph (i)
                
                self.marked.remove(t)   # unmark t
                t.aux_counter = 0       # reset md(t)
                t = t.parent.parent
                
            w = u                       # rest w for next choice of marked vertex
        
        return u


if __name__ == "__main__":
    
    from asymmetree.cograph.Cograph import SimpleGraph
    cotree = Cotree.random_cotree(100)
#    print(cotree.to_newick())
    cograph = cotree.to_cograph()
    
#    # (1,((5,(7,8)<0>)<1>,4)<0>)<1>;
#    cograph = SimpleGraph(initial={1: {8, 4, 5, 7}, 5: {8, 1, 7}, 7: {1, 5}, 8: {1, 5}, 4: {1}})
    #print(cograph.adj_list)
    
    LCD = LCD(cograph)
    new_cotree = LCD.cograph_recognition()
    print("done")
    if new_cotree:
#        print(new_cotree.to_newick())
        new_cograph = new_cotree.to_cograph()
        #print(new_cograph.adj_list)
        print(cograph.graphs_equal(new_cograph))
    else:
        print("Not a cograph!")
    
