# Supplementary material for: From pairs of most similar sequences to phylogenetic best matches
Source: Algorithms Mol Biol. 2020 Apr 9;15:5. doi: 10.1186/s13015-020-00165-2 (PMC7147060; doi:10.1186/s13015-020-00165-2)
Supplement: Supplementary file 2 — Additional file 2. This archive contains the simulated data set comprising 2000 species and gene tree scenarios (trees.zip), the current version of the AsymmeTree package (v0.0.5) for the simulation of such weighted scenarios. Moreover, the Python scripts for the generation and analysis of sequence data are supplied (see README.txt for more details). [file 13015_2020_165_MOESM2_ESM.zip › Suppl1_simulated_scenarios/asymmetree/cograph/Cograph.py]

# -*- coding: utf-8 -*-

import collections, itertools, random

from asymmetree.tools import Tree


__author__ = "David Schaller"
__copyright__ = "Copyright (C) 2019, David Schaller"


class SimpleGraph:
    
    def __init__(self, initial=None):
        if isinstance(initial, dict):
            self.adj_list = initial
        elif isinstance(initial, collections.Iterable):
            self.adj_list = {v: set() for v in initial}
        else:
            self.adj_list = {}
    
    
    def add_node(self, v):
        if v not in self.adj_list:
            self.adj_list[v] = set()
    
    
    def has_edge(self, u, v):
        if u in self.adj_list and v in self.adj_list[u]:
            return True
        else:
            return False
        
    
    def neighbors(self, v):
        return iter(self.adj_list[v])
    
    
    def add_edge(self, u, v):
        if u == v:
            raise ValueError("No loops allowed!")
        # add nodes if not yet in the graph
        self.add_node(u)
        self.add_node(v)
        
        self.adj_list[u].add(v)
        self.adj_list[v].add(u)
    
    
    def connected_comp(self, make_undirected=False):
        """Determines connected components by breadth-first search.
        
        Return a list of dictionaries.
        """
        result = []                                             # a list of dictionaries
        visited = set()                                         # already visited nodes
        Q = collections.deque()                                 # initialize queue
        for start_node in self.adj_list.keys():
            if start_node in visited:
                continue
            conn_comp = dict()                                  # dictionary that represents a c.c.
            conn_comp[start_node] = self.adj_list[start_node]
            visited.add(start_node)
            Q.append(start_node)
            while Q:
                v = Q[0]
                for u in self.adj_list[v]:
                    if u not in visited:
                        visited.add(u)
                        Q.append(u)
                        conn_comp[u] = self.adj_list[u]
                Q.popleft()
            result.append(conn_comp)
        return result
    
    
    def graphs_equal(self, other):
        """Returns whether two undirected graphs are equal."""
        
        set1 = set(self.adj_list.keys())
        set2 = set(other.adj_list.keys())
        
        if set1 != set2:
            return False
        
        for v in set1:
            if self.adj_list[v] != other.adj_list[v]:
                return False
        
        return True
    
    
    def symmetric_diff(self, other):
        """Returns the number of edges in the symmetric difference."""
        
        set1 = set(self.adj_list.keys())
        set2 = set(other.adj_list.keys())
        
        if set1 != set2:
            raise ValueError("Graphs do not have the same vertex set")
            return
        
        V = list(set1)
        sym_diff_number = 0
        
        for i in range(0, len(V)-1):
            for j in range(i+1, len(V)):
                if self.has_edge(V[i], V[j]) and not other.has_edge(V[i], V[j]):
                    sym_diff_number += 1
                elif not self.has_edge(V[i], V[j]) and other.has_edge(V[i], V[j]):
                    sym_diff_number += 1
        
        return sym_diff_number
    
    
    def get_complement(self):
        
        compl_graph = SimpleGraph(initial=self.adj_list.keys())
        
        V = list(self.adj_list.keys())
        
        for i in range(len(V)-1):
            for j in range(i+1, len(V)):
                if not self.has_edge(V[i], V[j]):
                    compl_graph.add_edge(V[i], V[j])
        
        return compl_graph
    
    
    @staticmethod
    def random_graph(N, p=0.5):
        """Construct a random graph on N nodes.
        
        Keyword arguments:
            p - probability that an edge xy is inserted"""
        V = [i for i in range(1, N+1)]
        
        G = SimpleGraph(initial=V)
        
        for i in range(0, len(V)-1):
            for j in range(i+1, len(V)):
                if random.random() < p:
                    G.add_edge(V[i], V[j])
        
        return G
    

class CotreeNode(Tree.TreeNode):
    
    __slots__ = ['aux_counter']
    
    
    def __init__(self, ID, label=None, parent=None,
                 aux_counter=0):
        
        super().__init__(ID, label=label)
        
        self.aux_counter = aux_counter      # auxiliary counting variable
        
    
    def __str__(self):
        if not self.children:
            return str(self.ID)
        elif self.label == "series":
            return "<1>"
        elif self.label == "parallel":
            return "<0>"
        else:
            return "<>"
        

class Cotree(Tree.Tree):
    
    # corresponding node type
    node_type = CotreeNode
    
    
    def __init__(self, root):
        super().__init__(root)
        
    
    def to_cograph(self):
        self.supply_leaves()
        G = SimpleGraph()
        
        for v in self.root.leaves:
            G.add_node(v.ID)
        
        for u in self.preorder():
            if u.label == "series":
                for child1, child2 in itertools.combinations(u.children, 2):
                    for v1 in child1.leaves:
                        for v2 in child2.leaves:
                            G.add_edge(v1.ID, v2.ID)
        
        return G
        
        
    @staticmethod
    def cotree(G):
        """Checks if a graph is a cograph and returns its cotree.
        
        Simple O(n^3) implementation."""
        
        def build_cotree(G, label=None):
            v = CotreeNode(None)
            v.label = label
            child_nodes = []
            
            if len(G.adj_list) == 1:
                v.label = "leaf"
                for ID in G.adj_list.keys():
                    v.ID = ID
            
            elif v.label is None:
                ccs = G.connected_comp()
                if len(ccs) > 1:
                    v.label = "parallel"
                    
                    for cc in ccs:
                        G_i = SimpleGraph(initial=cc)
                        v_i = build_cotree(G_i, label="series")
                        if v_i:
                            child_nodes.append(v_i)
                        else:
                            return False
                else:
                    G = G.get_complement()
                    ccs = G.connected_comp()
                    if len(ccs) > 1:
                        v.label = "series"
                        
                        for cc in ccs:
                            G_i = SimpleGraph(initial=cc)
                            v_i = build_cotree(G_i, label="parallel")
                            if v_i:
                                child_nodes.append(v_i)
                            else:
                                return False
                    else:
                        return False
            
            else:
                G = G.get_complement()
                ccs = G.connected_comp()
                if len(ccs) > 1:                 
                    for cc in ccs:
                        child_label = "series" if v.label=="parallel" else "parallel"
                        G_i = SimpleGraph(initial=cc)
                        v_i = build_cotree(G_i, label=child_label)
                        if v_i:
                            child_nodes.append(v_i)
                        else:
                            return False
                else:
                    return False
            
            for child in child_nodes:
                v.children.append(child)
                child.parent = v
            
            return v
        
        root = build_cotree(G)
        
        if root:
            return Cotree(root)
        else:
            print("Not a Cograph!")
            return False
       
    
    @staticmethod
    def random_cotree(N_leaves, force_series_root=False):
        """Creates a random cotree."""
        
        root = CotreeNode(ID=0)
        cotree = Cotree(root)
        node_list = [root]
        nr, leaf_count = 1, 1
        
        while leaf_count < N_leaves:
            node = random.choice(node_list)
            if not node.children:                       # avoid nodes with outdegree 1
                new_child1 = CotreeNode(nr)
                new_child2 = CotreeNode(nr+1)
                node.add_child(new_child1)
                node.add_child(new_child2)
                node_list.extend(node.children)
                nr += 2
                leaf_count += 1
            elif node.children:                         # add only one child if there are already children
                new_child = CotreeNode(nr)
                node.add_child(new_child)
                node_list.append(new_child)
                nr += 1
                leaf_count += 1
                
        for v in cotree.preorder():                     # assign labels ('series', 'parallel', 'leaf')
            if not v.children:
                v.label == "leaf"
            elif v.parent is None:
                if force_series_root:
                    v.label = "series"
                else:
                    v.label = "series" if random.random() < 0.5 else "parallel"
            else:
                v.label = "series" if v.parent.label == "parallel" else "parallel"
                
        return cotree
    
    
if __name__ == "__main__":
    
    from pprint import pprint
    
    cotree = Cotree.random_cotree(100)
    print(cotree.to_newick())
    cograph = cotree.to_cograph()
    #pprint(cograph.adj_list)
    
    cotree2 = Cotree.cotree(cograph)
    print(cotree2.to_newick())
    cograph2 = cotree2.to_cograph()
    #pprint(cograph2.adj_list)
    
    print(cograph.graphs_equal(cograph2))
    
    cograph3 = SimpleGraph()
    cograph3.add_edge("a", "b")
    cograph3.add_edge("b", "d")
    cograph3.add_edge("c", "d")
    cograph3.add_edge("b", "c")
    cotree3 = Cotree.cotree(cograph3)
    print(cotree3.to_newick())
    
    cograph4 = SimpleGraph.random_graph(10, p=0.5)
    pprint(cograph4.adj_list)
    cotree4 = Cotree.cotree(cograph4)
    if cotree4:
        print(cotree4.to_newick())
