# Supplementary material for: From pairs of most similar sequences to phylogenetic best matches
Source: Algorithms Mol Biol. 2020 Apr 9;15:5. doi: 10.1186/s13015-020-00165-2 (PMC7147060; doi:10.1186/s13015-020-00165-2)
Supplement: Supplementary file 2 — Additional file 2. This archive contains the simulated data set comprising 2000 species and gene tree scenarios (trees.zip), the current version of the AsymmeTree package (v0.0.5) for the simulation of such weighted scenarios. Moreover, the Python scripts for the generation and analysis of sequence data are supplied (see README.txt for more details). [file 13015_2020_165_MOESM2_ESM.zip › Suppl1_simulated_scenarios/asymmetree/cograph/CographEditor.py]

# -*- coding: utf-8 -*-

"""
Heuristic for cograph editing.

Implementation the O(n^2) algorithm in:
    Christophe Crespelle.
    Linear-Time Minimal Cograph Editing.
    Preprint published 2019.
"""

import random

from asymmetree.cograph.Cograph import Cotree, CotreeNode


__author__ = "David Schaller"
__copyright__ = "Copyright (C) 2019, David Schaller"


class CographEditor:
    
    def __init__(self, G):
        
        self.G = G
        self.V = list(G.adj_list.keys())
        
        self.cotrees = []
        self.costs = []
        
        self.best_T = None
        self.best_cost = float('inf')
        
    
    def cograph_edit(self, run_number=10):
        
        for i in range(run_number):
            
            T = Cotree(None)
            already_in_T = set()
            leaf_map = {}
            total_cost = 0
            
            # shuffle the vertex list (beginning from second run)
            if i > 0:
                random.shuffle(self.V)
            
            # build starting tree for the first two vertices
            self._start_tree(T, already_in_T, leaf_map)
            
            # incrementally insert vertices while updating total cost
            if len(self.V) > 2:
                for x in self.V[2:]:
                    cost, x_node = self._insert(x, T, already_in_T, leaf_map)
                    
                    # update the number of leaves on the path to the root
                    current = x_node.parent
                    while current:
                        current.aux_counter += 1
                        current = current.parent
                    
                    leaf_map[x] = x_node
                    already_in_T.add(x)
                    total_cost += cost
                
            self.cotrees.append(T)
            self.costs.append(total_cost)
            
            # update the best cost
            if total_cost < self.best_cost:
                self.best_T = T
                self.best_cost = total_cost
            
            # stop if orginal graph was a cograph, i.e. cost is 0
            if self.best_cost <= 0:
                break
            
        return self.best_T
        
    
    def _start_tree(self, T, already_in_T, leaf_map):
        
        if len(self.V) == 0:
            print("Empty graph in Cograph Recognition!")
            return
        
        elif len(self.V) == 1:
            T.root = CotreeNode(self.V[0], label="leaf", aux_counter=1)
            return
        
        v1, v2 = self.V[0], self.V[1]
        already_in_T.update([v1, v2])
        
        R = CotreeNode(None, label="series", aux_counter=2)
        T.root = R
        
        if self.G.has_edge(v1, v2):
            v1_node = CotreeNode(v1, label="leaf", aux_counter=1)
            v2_node = CotreeNode(v2, label="leaf", aux_counter=1)
            R.add_child(v1_node)
            R.add_child(v2_node)
        else:
            N = CotreeNode(None, label="parallel", aux_counter=2)
            R.add_child(N)
            v1_node = CotreeNode(v1, label="leaf", aux_counter=1)
            v2_node = CotreeNode(v2, label="leaf", aux_counter=1)
            N.add_child(v1_node)
            N.add_child(v2_node)
            
        leaf_map[v1] = v1_node
        leaf_map[v2] = v2_node
    
        
    def _insert(self, x, T, already_in_T, leaf_map):
        
        # information for non-hollow nodes
        C_nh = {}                   # node u: list of non-hollow children
        C_nh_number = {}            # node u: number of non-hollow children
        
        Nx_number = {}              # node u: number of neighbors of x in V(u)
        completion_forced = {}      # node u: completion-forced or not
        full = {}                   # node u: full or not (i.e. mixed)
        deletion_forced = {}        # node u: deletion-forced or not
        
        Nx_counter = 0
        
        # ---- FIRST STEP ----
        
        # first traversal (C_nh)
        for v in self.G.neighbors(x):
            if v not in already_in_T:
                continue
            
            Nx_counter += 1
            
            v = leaf_map[v]
            C_nh[v]                = []
            C_nh_number[v]         = 0
            Nx_number[v]           = 1
            completion_forced[v]   = True
            full[v]                = True
            deletion_forced[v]     = False
            
            current = v
            while current.parent:
                if current.parent in C_nh:
                    C_nh[current.parent].append(current)
                    break                               # rest of the path is already done
                else:
                    C_nh[current.parent] = [current]
                current = current.parent                # continue path to root
                
        # all nodes in T are adjacent to x
        if T.root.aux_counter == Nx_counter:
            R = T.root
            x_node = CotreeNode(x, label="leaf", aux_counter=1)
            R.add_child(x_node)
            leaf_map[x] = x_node
            return 0, x_node                            # cost is 0
        # no nodes in T are adjacent to x
        elif Nx_counter == 0:
            # d(R)=1
            if len(T.root.children) == 1:
                N = T.root.children[0]
                x_node = CotreeNode(x, label="leaf", aux_counter=1)
                N.add_child(x_node)
            else:
                R_old = T.root
                R_new = CotreeNode(None, label="series", aux_counter=R_old.aux_counter)
                N = CotreeNode(None, label="parallel", aux_counter=R_old.aux_counter)
                R_new.add_child(N)
                N.add_child(R_old)
                T.root = R_new
                
                x_node = CotreeNode(x, label="leaf", aux_counter=1)
                N.add_child(x_node)
            return 0, x_node                            # cost is 0
                
        # second traversal, postorder
        # (C_nh_number, Nx_number, completion_forced, mixed, deletion_forced)
        stack = [T.root]
        while stack:
            u = stack.pop()
            if not u.children:
                continue
            elif u not in C_nh_number:
                stack.append(u)
                C_nh_number[u] = len(C_nh[u])
                for nh_child in C_nh[u]:
                    stack.append(nh_child)
            else:
                completion_forced_counter = 0
                deletion_forced_counter = 0
                full_counter = 0
                Nx_number[u] = 0
                for nh_child in C_nh[u]:
                    Nx_number[u] += Nx_number[nh_child]
                    if completion_forced[nh_child]:
                        completion_forced_counter += 1
                    if deletion_forced[nh_child]:
                        deletion_forced_counter += 1
                    if full[nh_child]:
                        full_counter += 1
                full[u] = True if Nx_number[u] == u.aux_counter else False
                
                # u completion-forced?
                if (full[u] or
                    (u.label == "parallel" and len(u.children) == C_nh_number[u]) or
                    (u.label == "series" and len(u.children) == completion_forced_counter)):
                    completion_forced[u] = True
                else:
                    completion_forced[u] = False
                    
                # u deletion-forced?
                if ((u.label == "series" and full_counter == 0) or
                    (u.label == "parallel" and C_nh_number[u] == deletion_forced_counter)):
                    deletion_forced[u] = True
                else:
                    deletion_forced[u] = False
                    
        # ---- SECOND STEP ----
        cost_above = {}                     # node u: cost above u
        C_mixed = {}                        # node u: mixed children of u
        C_full = {}                         # node u: full children of u
        
        stack = [T.root]
        while stack:        
            u = stack.pop()
            C_mixed[u] = []
            C_full[u] = []
            for nh_child in C_nh[u]:
                if not full[nh_child]:      # only mixed nodes are considered
                    stack.append(nh_child)
                    C_mixed[u].append(nh_child)
                else:
                    C_full[u].append(nh_child)
            v = u.parent
            if not v:                       # root has no parent
                cost_above[u] = 0
            elif u.parent.label == "parallel":
                cost_above[u] = cost_above[v] + Nx_number[v] - Nx_number[u]
            else:
                cost_above[u] = cost_above[v] + ((v.aux_counter - Nx_number[v]) - 
                                                 (u.aux_counter - Nx_number[u]))
        
        mincost = {}
        
        for u in cost_above.keys():         # contains exactly the mixed nodes
            
            # apply Lemma 7 directly if u has exactly 2 children
            if len(u.children) == 2 and u.label == "parallel":
                for i in range(2):
                    v, v2 = u.children[i], u.children[-1-i]
                    if v in completion_forced and completion_forced[v]:
                        Nx_v2 = Nx_number[v2] if (v2 in Nx_number) else 0
                        cost = cost_above[u] + (v.aux_counter - Nx_number[v]) + Nx_v2
                        if (u not in mincost) or (cost < mincost[u][0]):
                            mincost[u] = (cost, [v])
            elif len(u.children) == 2 and u.label == "series":
                for i in range(2):
                    v, v2 = u.children[i], u.children[-1-i]
                    if v not in deletion_forced or deletion_forced[v]:
                        Nx_v = Nx_number[v] if (v in Nx_number) else 0
                        Nx_v2 = Nx_number[v2] if (v2 in Nx_number) else 0
                        cost = cost_above[u] + Nx_v + (v2.aux_counter - Nx_v2)
                        if (u not in mincost) or (cost < mincost[u][0]):
                            mincost[u] = (cost, [v2])
            
            # u has at least 3 children
            elif len(u.children) >= 3:
                red = set()
                blue = set()
                
                if u.label == "parallel":                                   # u is a parallel node
                    # (step 0)
                    if C_nh_number[u] == 1:                                 # clean child (single non-hollow)
                        v = C_nh[u][0]                                      # v is the single nh child of u
                        if completion_forced[v]:
                            cost = cost_above[u] + (v.aux_counter - Nx_number[v])
                            mincost[u] = (cost, [v])
                        continue                                            # otherwise u is not a minimal
                                                                            # insertion node (Lemma 8)
                    
                    # first step
                    for v in C_mixed[u]:
                        if Nx_number[v] >= v.aux_counter - Nx_number[v]:
                            red.add(v)
                        else:
                            blue.add(v)
                    
                    # second step
                    if C_nh_number[u] == len(u.children) and not blue:
                        current_min, current_min_node = float("inf"), None
                        for v in red:
                            diff = 2 * Nx_number[v] - v.aux_counter         # = Nx_number[v] - (v.aux_counter - Nx_number[v])
                            if diff < current_min:
                                current_min, current_min_node = diff, v
                        red.remove(current_min_node)
                        blue.add(current_min_node)
                        
                    # third step
                    nb_filled = len(C_full[u]) + len(red)
                    if nb_filled < 2:
                        for i in range(2 - nb_filled):
                            current_min, current_min_node = float("inf"), None
                            for v in blue:
                                diff = v.aux_counter - 2 * Nx_number[v]     # = (v.aux_counter - Nx_number[v]) - Nx_number[v]
                                if diff < current_min:
                                    current_min, current_min_node = diff, v
                            blue.remove(current_min_node)
                            red.add(current_min_node)
                else:                                                       # u is a series node
                    # (step 0)
                    if len(u.children) - len(C_full[u]) == 1:               # clean child (single non-full)
                        v = None
                        for child in u.children:
                            if (child not in full) or (not full[child]):
                                v = child                                   # v is the single non-full child of u
                                break
                        if (v not in deletion_forced) or (deletion_forced[v]):
                            Nx_v = Nx_number[v] if v in Nx_number else 0
                            cost = cost_above[u] + Nx_v
                            mincost[u] = (cost, C_full[u])
                        continue                                            # otherwise u is not a minimal
                                                                            # insertion node (Lemma 8)
                                                                            
                    # first step
                    for v in C_mixed[u]:
                        if v.aux_counter - Nx_number[v] >= Nx_number[v]:
                            blue.add(v)
                        else:
                            red.add(v)
                    
                    # second step
                    if not C_full[u] and not red:
                        current_min, current_min_node = float("inf"), None
                        for v in blue:
                            diff = v.aux_counter - 2 * Nx_number[v]             # = (v.aux_counter - Nx_number[v]) - Nx_number[v]
                            if diff < current_min:
                                current_min, current_min_node = diff, v
                        blue.remove(current_min_node)
                        red.add(current_min_node)
                        
                    # third step
                    nb_hollowed = len(u.children) - C_nh_number[u] + len(blue)  # number of hollow or blue children
                    if nb_hollowed < 2:
                        for i in range(2 - nb_hollowed):
                            current_min, current_min_node = float("inf"), None
                            for v in red:
                                diff = 2 * Nx_number[v] - v.aux_counter         # = Nx_number[v] - (v.aux_counter - Nx_number[v])
                                if diff < current_min:
                                    current_min, current_min_node = diff, v
                            red.remove(current_min_node)
                            blue.add(current_min_node)
                    
                cost = cost_above[u]
                for v in red:
                    cost += (v.aux_counter - Nx_number[v])
                for v in blue:
                    cost += Nx_number[v]
                    
                mincost[u] = (cost, C_full[u] + list(red))
        
        # determine a minimum cost settling
        insertion_mincost, settling_node = float("inf"), None
        for u in mincost.keys():
            if mincost[u][0] < insertion_mincost:
                insertion_mincost, settling_node = mincost[u][0], u
        
        # insert x into tree
        u = settling_node           # node under which x is inserted
        filled = mincost[u][1]      # children of u to be filled (marked nodes in LinearCographDetector)
        
        # parallel node where one child is to be filled
        if u.label == "parallel" and len(filled) == 1:
            w = filled[0]
            if w.label == "leaf":
                new_node = CotreeNode(None, label="series", aux_counter=1)  # leaves w and x (x added later)
                u.remove_child(w)
                u.add_child(new_node)
                new_node.add_child(w)
                
                x_node = CotreeNode(x, label="leaf", aux_counter=1)
                new_node.add_child(x_node)
            else:
                x_node = CotreeNode(x, label="leaf", aux_counter=1)
                w.add_child(x_node)
        
        # series node and only one child is not to be filled
        elif (u.label == "series" and 
              len(u.children) - len(filled) == 1):
            set_A = set(filled)       # auxiliary set
            w = None
            for child in u.children:
                if child not in set_A:
                    w = child
                    break
            if w.label == "leaf":
                new_node = CotreeNode(None, label="parallel", aux_counter=1)  # leaves w and x (x added later)
                u.remove_child(w)
                u.add_child(new_node)
                new_node.add_child(w)
                
                x_node = CotreeNode(x, label="leaf", aux_counter=1)
                new_node.add_child(x_node)
            else:
                x_node = CotreeNode(x, label="leaf", aux_counter=1)
                w.add_child(x_node)
        
        else:
            filled_aux_counter = 0
            y = CotreeNode(None, label=u.label)
            for a in filled:
                u.remove_child(a)
                y.add_child(a)
                filled_aux_counter += a.aux_counter
            y.aux_counter = filled_aux_counter
                
            if u.label == "parallel":
                new_node = CotreeNode(None, label="series", aux_counter=filled_aux_counter)
                u.add_child(new_node)
                
                new_node.add_child(y)
                x_node = CotreeNode(x, label="leaf", aux_counter=1)
                new_node.add_child(x_node)
            else:
                par = u.parent
                if par is not None:             # u was the root of T
                    par.remove_child(u)
                    par.add_child(y)
                else:
                    T.root = y             # y becomes the new root
                
                new_node = CotreeNode(None, label="parallel")
                y.add_child(new_node)
                new_node.add_child(u)
                x_node = CotreeNode(x, label="leaf", aux_counter=1)
                new_node.add_child(x_node)
                
                # update the leaf numbers
                y.aux_counter = u.aux_counter
                u.aux_counter -= filled_aux_counter
                new_node.aux_counter = u.aux_counter

        return insertion_mincost, x_node
                
    
    
if __name__ == "__main__":
    
    from asymmetree.cograph.Cograph import SimpleGraph
    
#    while(True):
        
#    cotree = Cotree.random_cotree(100)
#    print(cotree.to_newick())
#    cograph = cotree.to_cograph()
#    print(cograph.adj_list)
    
#    from cograph.Cograph import SimpleGraph
#    print("((7,8)<1>,((9,(12,13)<1>,11)<0>,5,14)<1>,3,6)<0>;")
#    cograph = SimpleGraph(initial={7: {8}, 8: {7}, 9: {5, 14}, 12: {13, 5, 14}, 13: {12, 5, 14}, 11: {5, 14}, 5: {9, 11, 12, 13, 14}, 14: {5, 9, 11, 12, 13}, 3: set(), 6: set()})
#    print(cograph.adj_list)
    
    
    cograph = SimpleGraph.random_graph(100)
    
    CE = CographEditor(cograph)
    new_cotree = CE.cograph_edit(run_number=10)
    print("done")
    if new_cotree:
        print(new_cotree.to_newick())
        new_cograph = new_cotree.to_cograph()
#        print(new_cograph.adj_list)
#        if not cograph.graphs_equal(new_cograph):
#            raise Exception("Cographs not equal")
#        else:
#            print(True)
        print(CE.best_cost, cograph.symmetric_diff(new_cograph))
    else:
        print("Not a cograph!")
