# Supplementary material for: From pairs of most similar sequences to phylogenetic best matches
Source: Algorithms Mol Biol. 2020 Apr 9;15:5. doi: 10.1186/s13015-020-00165-2 (PMC7147060; doi:10.1186/s13015-020-00165-2)
Supplement: Supplementary file 2 — Additional file 2. This archive contains the simulated data set comprising 2000 species and gene tree scenarios (trees.zip), the current version of the AsymmeTree package (v0.0.5) for the simulation of such weighted scenarios. Moreover, the Python scripts for the generation and analysis of sequence data are supplied (see README.txt for more details). [file 13015_2020_165_MOESM2_ESM.zip › Suppl1_simulated_scenarios/asymmetree/visualize/GeneTreeVis.py]

# -*- coding: utf-8 -*-

import numpy as np
import matplotlib.pyplot as plt
import matplotlib.patches as mpatches


__author__ = "David Schaller"
__copyright__ = "Copyright (C) 2019, David Schaller"


class GeneTreeVis:
    
    def __init__(self, tree):
        
        self.tree = tree
        
        self.symbolsize = 0.03
        self.symbollw = 0.04
        self.leafs_per_vertical_unit = 15
        self.symbol_zorder = 3        
        
        print(tree.to_newick())
        
        self.distance_dict = {}
        self.colors = {}
        #self.divtime_dict {}
        self.leaf_counter = 0
        self.node_positions = {}
        
        self.draw()
        
    
    def draw(self):
        
        self.fig, self.ax = plt.subplots()
        self.ax.set_aspect('equal')
        self.ax.invert_yaxis()
        
        self.initial_traversal()
        self.assign_colors()
        self.assign_positions()
        self.draw_edges()
        self.draw_nodes()
        
        self.ax.axvline(x=0, linewidth=1, color='grey', linestyle='--')
        self.ax.set_yticks([])
        self.ax.spines["top"].set_visible(False)
        self.ax.spines["left"].set_visible(False)
        self.ax.spines["right"].set_visible(False)
        
        xmin, xmax = self.ax.get_xlim()
        ymin, ymax = self.ax.get_ylim()
        self.fig.set_size_inches(5*abs(xmax-xmin), 5*abs(ymax-ymin)+0.4)
        plt.tight_layout()
        plt.show()
        
    
    def initial_traversal(self, distance="evolutionary"):
        
        xmax = 0.0
        
        for v in self.tree.preorder():
            if distance == "evolutionary":
                if not v.parent:
                    self.distance_dict[v] = 0.0
                else:
                    self.distance_dict[v] = self.distance_dict[v.parent] + v.dist
                    if self.distance_dict[v] > xmax:
                        xmax = self.distance_dict[v]
            elif distance == "divtime":
                raise ValueError("Divergence time not yet implemented!")
            else:
                raise ValueError("Distance mode not known: " + str(distance))
            if not v.children:
                self.leaf_counter += 1
                if v.label != '*' and v.color not in self.colors:
                    self.colors[v.color] = len(self.colors)
                
        self.ax.set_xlim(-0.1,xmax+0.5)
        
    
    def assign_colors(self):
        
        if len(self.colors) <= 10:
            cmap = plt.get_cmap('tab10')(np.arange(len(self.colors), dtype=int))
        else:
            cmap = plt.get_cmap('jet')(np.linspace(0, 1.0, len(self.colors)))
        for color_label, color in zip(self.colors.keys(), cmap):
            self.colors[color_label] = color
        print(self.colors)
    
    
    def assign_positions(self):
        
        ymax = (self.leaf_counter-1)/self.leafs_per_vertical_unit
        self.ax.set_ylim(ymax+0.1, -self.symbolsize*0.6)
        
        yposition = 0
        for v in self.tree.postorder():
            if not v.children:
                self.node_positions[v] = (self.distance_dict[v],
                                          yposition)
                yposition += 1/self.leafs_per_vertical_unit
            else:
                ymean = (self.node_positions[v.children[0]][1] +
                         self.node_positions[v.children[-1]][1])/2
                self.node_positions[v] = (self.distance_dict[v],
                                          ymean)
    
    
    def draw_edges(self):
        
        for v in self.tree.preorder():
            if v.parent:
                self.ax.plot([self.node_positions[v.parent][0],
                              self.node_positions[v][0]],
                             [self.node_positions[v][1],
                              self.node_positions[v][1]],
                     color='black',
                     linestyle='-', linewidth=1)
            if v.children:
                self.ax.plot([self.node_positions[v][0],
                              self.node_positions[v][0]],
                             [self.node_positions[v.children[0]][1],
                              self.node_positions[v.children[-1]][1]],
                     color='black',
                     linestyle='-', linewidth=1)
    
    
    def draw_nodes(self):
        
        for v in self.tree.preorder():
            if not v.parent:
                self.draw_root(*self.node_positions[v])
            elif v.children:
                if v.label == 'D':
                    self.draw_dupl(*self.node_positions[v])
                elif v.label == 'S':
                    self.draw_spec(*self.node_positions[v])
                if v.label == 'H':
                    self.draw_hgt(*self.node_positions[v])
            else:
                if v.label == '*':
                    self.draw_loss(*self.node_positions[v])
                else:
                    x, y = self.node_positions[v]
                    self.draw_leaf(x, y,
                                   color=self.colors[v.color])
                    self.write_label(x+self.symbolsize+0.02, y,
                                     str(v.label))
                
    
    def draw_leaf(self, x, y, color='white', leftalign=True):
        
        if leftalign:
            x += self.symbolsize/2
        fill = mpatches.Circle((x, y), self.symbolsize/2,
                               color=color, fill=True,
                               zorder=self.symbol_zorder)
        self.ax.add_patch(fill)
        outer = mpatches.Circle((x, y), self.symbolsize/2,
                                color='black', fill=False,
                                lw=self.symbolsize/self.symbollw,
                                zorder=self.symbol_zorder)
        self.ax.add_patch(outer)
        little = mpatches.Circle((x, y), self.symbolsize/8,
                                 color='black', fill=True,
                                 zorder=self.symbol_zorder)
        self.ax.add_patch(little)
        
    
    def draw_loss(self, x, y):
        
        self.ax.plot([x,x],
                     [y-self.symbolsize/2, y+self.symbolsize/2],
                     color='black',
                     linestyle='-', linewidth=1)
    
    
    def draw_root(self, x, y, rightalign=True):
        
        if rightalign:
            x -= self.symbolsize/2
        fill = mpatches.Circle((x, y), self.symbolsize/2,
                               color='white', fill=True,
                               zorder=self.symbol_zorder)
        self.ax.add_patch(fill)
        outer = mpatches.Circle((x, y), self.symbolsize/2,
                                color='black', fill=False,
                                lw=self.symbolsize/self.symbollw,
                                zorder=self.symbol_zorder)
        self.ax.add_patch(outer)
        little = mpatches.Circle((x, y), self.symbolsize/5,
                                 color='black', fill=False,
                                 lw=self.symbolsize/self.symbollw,
                                 zorder=self.symbol_zorder)
        self.ax.add_patch(little)
    
    
    def draw_spec(self, x, y):
        
        fill = mpatches.Circle((x, y), self.symbolsize/2,
                               color='black', fill=True,
                               zorder=self.symbol_zorder)
        self.ax.add_patch(fill)
        
    
    def draw_dupl(self, x, y):
        
        square = mpatches.Rectangle((x-self.symbolsize/2,
                                     y-self.symbolsize/2),
                                    width=self.symbolsize,
                                    height=self.symbolsize,
                                    color='white', fill=True,
                                    zorder=self.symbol_zorder)
        self.ax.add_patch(square)
        border = mpatches.Rectangle((x-self.symbolsize/2,
                                     y-self.symbolsize/2),
                                    width=self.symbolsize,
                                    height=self.symbolsize,
                                    color='black', fill=False,
                                    lw=self.symbolsize/self.symbollw,
                                    zorder=self.symbol_zorder)
        self.ax.add_patch(border)
    
    
    def draw_hgt(self, x, y):
        
        coord = np.asarray([[x,y-self.symbolsize/2],
                            [x+self.symbolsize/2,y+self.symbolsize/2],
                            [x-self.symbolsize/2,y+self.symbolsize/2]])

        inner = mpatches.Polygon(coord, closed=True,
                                 color='white', fill=True,
                                 zorder=self.symbol_zorder)
        self.ax.add_patch(inner)
        outer = mpatches.Polygon(coord, closed=True,
                                 color='black', fill=False,
                                 lw=self.symbolsize/self.symbollw,
                                 zorder=self.symbol_zorder)
        self.ax.add_patch(outer)
    
    
    def write_label(self, x, y, text):
        
        self.ax.text(x, y, text,
                     horizontalalignment='left',
                     verticalalignment='center')


if __name__ == "__main__":
    
    import asymmetree.simulator.TreeSimulator as ts
    import asymmetree.simulator.TreeImbalancer as tm
    
    S = ts.build_species_tree(6, planted=True, non_binary=0.2)
    
    TGT_simulator = ts.GeneTreeSimulator(S)
    TGT = TGT_simulator.simulate((1.0,1.0,1.0),
                                 dupl_polytomy=0.5)
    TGT = tm.imbalance_tree(TGT, S)
    
    gtv = GeneTreeVis(TGT)
