# Supplementary material for: From pairs of most similar sequences to phylogenetic best matches
Source: Algorithms Mol Biol. 2020 Apr 9;15:5. doi: 10.1186/s13015-020-00165-2 (PMC7147060; doi:10.1186/s13015-020-00165-2)
Supplement: Supplementary file 2 — Additional file 2. This archive contains the simulated data set comprising 2000 species and gene tree scenarios (trees.zip), the current version of the AsymmeTree package (v0.0.5) for the simulation of such weighted scenarios. Moreover, the Python scripts for the generation and analysis of sequence data are supplied (see README.txt for more details). [file 13015_2020_165_MOESM2_ESM.zip › Suppl1_simulated_scenarios/asymmetree/proteinortho/POBestMatches.py]

# -*- coding: utf-8 -*-

import os, itertools, random

import numpy as np
import networkx as nx
from Bio import SeqIO


from asymmetree.POParser import parse_best_match_candidates
from asymmetree.POOutgroupFinder import OutgroupFinder
from asymmetree.PODistanceCalculator import distance_2seqs


__author__ = "David Schaller"
__copyright__ = "Copyright (C) 2020, David Schaller"


class POBestMatches:
    
    def __init__(self, fasta_files, candidate_dir,
                 tree_file,
                 epsilon=0.5,
                 voting_mode="majority"):
        
        self.BMG = nx.DiGraph()
        self.fasta_files = fasta_files
        self.candidate_dir = candidate_dir
        
        self.tree_file = tree_file
        
        self.epsilon = epsilon
        
        if voting_mode in ("majority", "weighted"):
            self.voting_mode = voting_mode
        else:
            raise ValueError("Invalid voting mode for quartets '{}'".format(voting_mode))
        
    
    def __call__(self):
        
        self._check_file_existence()
        self._build_fasta_index()
        
        self.distance_cache = {}
        
        self.outgroup_finder = OutgroupFinder(self.tree_file)
        
        for spec in self.species.keys():
            print("----- Species '{}' -----".format(spec))
            self._best_matches_for_species(spec)
            
        return self.BMG
    
    
    def _check_file_existence(self):
        
        self.species = {}
        self.candidate_files = {}
        
        # check if all fasta files exist
        for filename in self.fasta_files:
            
            if os.path.isfile(filename):
                self.species[os.path.basename(filename)] = filename
            else:
                raise FileNotFoundError("Could not find file '{}'.".format(filename))
        
        # check if the best match candidate files exist
        for spec in self.species.keys():
            
            filename = os.path.join(self.candidate_dir, spec + ".bm_candidates")
            if os.path.isfile(filename):
                self.candidate_files[spec] = filename
            else:
                raise FileNotFoundError("Could not find file '{}'.".format(filename))
                
        # check if the tree file exists
        if self.tree_file is not None and not os.path.isfile(self.tree_file):
            raise FileNotFoundError("Could not find tree file '{}'.".format(self.tree_file))
    
    
    def _build_fasta_index(self):
        
        self.fasta_index = {}
        
        for spec, filename in self.species.items():
            self.fasta_index[spec] = SeqIO.index(filename, "fasta")
            
            for gene_specifier in self.fasta_index[spec].keys():
                self.BMG.add_node("{}_{}".format(spec, gene_specifier),
                                  gene_specifier=gene_specifier,
                                  color=spec)

    
    def _get_seq_from_label(self, label, spec):
        
#        # original label in fasta file (and index) without 'SPECIES_'
#        label = label[len(spec)+1:]
        
        return self.fasta_index[spec][label].seq
    
    
    def _best_matches_for_species(self, spec_x):
        
        candidates = parse_best_match_candidates(self.candidate_files[spec_x])
        
        i = 1
        for x in candidates.keys():
            
            print("----- Processing gene {}/{} -----".format(i, len(candidates)))
            i += 1
            
            x_label = "{}_{}".format(spec_x, x)
            
            for spec_Y, Y in candidates[x].items():
                
                # trivial case: |Y| = 1
                if len(Y) == 1:
                    best_matches = [ Y[0][1] ]
                else:
                    outgroups = self.outgroup_finder(spec_x, spec_Y, candidates[x],
                                                     limit=10)
                    
                    if outgroups:
                        best_matches = self._quartet_method(x, spec_x, Y, spec_Y,
                                                            outgroups)
                    else:
                        best_matches = self._ext_best_hits(x, spec_x, Y, spec_Y)
                
                for bm in best_matches:
                    y_label = "{}_{}".format(spec_Y, bm)
                    self.BMG.add_edge(x_label, y_label)
                    
                    
    def _get_distance(self, a, spec_a, b, spec_b):
        
        # pairwise distances are symmetric --> compute just once
        if (a, spec_a) < (b, spec_b):
            identifier = (a, spec_a, b, spec_b)
        else:
            identifier = (b, spec_b, a, spec_a)
        
        if identifier in self.distance_cache:
            return self.distance_cache[identifier]
        else:
            distance = distance_2seqs(self.fasta_index[spec_a][a].seq,
                                      self.fasta_index[spec_b][b].seq)
#            distance = random.random()
            self.distance_cache[identifier] = distance
            return distance
        
    
    def _ext_best_hits(self, x, spec_x, Y, spec_Y):
        
        best_matches = []
        
        distances, min_distance = [], float("inf")
        for _, y, _, _, _ in Y:
            distance_to_y = self._get_distance(x, spec_x, y, spec_Y)
            distances.append(distance_to_y)
            if distance_to_y < min_distance:
                min_distance = distance_to_y
                
        for i in range(len(Y)):
            if distances[i] < (1 + self.epsilon) * min_distance:
                best_matches.append(Y[i][1])
        
        return best_matches
    
    
    def _quartet_method(self, x, spec_x, Y, spec_Y, Z):
        
        H = nx.DiGraph()
#        f = 1 - self.insecurity_factor
        
        for y1, y2 in itertools.combinations(Y, 2):
            
            y1, y2 = y1[1], y2[1]
            
            votes = [0, 0, 0, 0]
            for spec_z, z, _, _, _ in Z:
                q, weight = self._supported_quartet(x,      spec_x,
                                                    y1, y2, spec_Y,
                                                    z,      spec_z)
                if self.voting_mode == "weighted sum":
                    votes[q] += weight
                elif self.voting_mode == "majority":
                    votes[q] += 1
            
            sorted_votes = sorted((vote, i) for i, vote in enumerate(votes))
            
            if sorted_votes[2][0] > 0.9 * sorted_votes[3][0]:   # not sure if the two 
                quartet = 3                                     # top votes are too close
                                                                # default is star topology
            else:
                quartet = sorted_votes[3][1]
            
            if quartet == 0:                                    # 0: xy1 | y2z
                H.add_edge(y2, y1)
            elif quartet == 1:                                  # 1: xy2 | y1z
                H.add_edge(y1, y2)
            else:                                               # 2: xz | y1y2   or   3: star
                H.add_edge(y1, y2)
                H.add_edge(y2, y1)
        
        # find the (unique) strongly connected component without out-edges
        sccs = {i: scc for i, scc in enumerate(nx.strongly_connected_components(H))}
        
        for i, scc in sccs.items():
            for y in scc:
                H.nodes[y]["scc"] = i
        while sccs:
            for i, scc in sccs.items():
                out_edges = False
                for y1 in scc:
                    for y2 in H.successors(y1):
                        if H.nodes[y1]["scc"] != H.nodes[y2]["scc"]:
                            out_edges = True
                            break
                    if out_edges:
                        break
                if not out_edges:
                    return list(scc)
    
    
    def _supported_quartet(self, x,      spec_x,
                                 y1, y2, spec_y,
                                 z,      spec_z):
        
        xy1_y2z = (self._get_distance(x,  spec_x, y1, spec_y) +
                   self._get_distance(y2, spec_y, z,  spec_z))
        xy2_y1z = (self._get_distance(x,  spec_x, y2, spec_y) +
                   self._get_distance(y1, spec_y, z,  spec_z))
        xz_y1y2 = (self._get_distance(x,  spec_x, z,  spec_z) +
                   self._get_distance(y1, spec_y, y2, spec_y))
        
        if xy1_y2z < xy2_y1z and xy1_y2z < xz_y1y2:     # 0: xy1 | y2z
            quartet = 0
        elif xy2_y1z < xy1_y2z and xy2_y1z < xz_y1y2:   # 1: xy2 | y1z
            quartet = 1
        elif xz_y1y2 < xy1_y2z and xz_y1y2 < xy2_y1z:   # 2: xz | y1y2
            quartet = 2
        else:                                           # 3: star
            quartet = 3
            
        d0, d1, d2 = sorted([xy1_y2z, xy2_y1z, xz_y1y2])
        weight = (1 - d0/d2) * np.exp(d1 - d2) if d2 > 0 else 0.0
        
        return quartet, weight
    
    
def print_BMG(BMG, filename):
    
    with open(filename, "w") as f:
        
        for u, v in BMG.edges:
            
            f.write("{}\t{}\t{}\t{}\n".format(BMG.nodes[u]["gene_specifier"],
                                              BMG.nodes[v]["gene_specifier"],
                                              BMG.nodes[u]["color"],
                                              BMG.nodes[v]["color"],))
