# Supplementary material for: From pairs of most similar sequences to phylogenetic best matches
Source: Algorithms Mol Biol. 2020 Apr 9;15:5. doi: 10.1186/s13015-020-00165-2 (PMC7147060; doi:10.1186/s13015-020-00165-2)
Supplement: Supplementary file 2 — Additional file 2. This archive contains the simulated data set comprising 2000 species and gene tree scenarios (trees.zip), the current version of the AsymmeTree package (v0.0.5) for the simulation of such weighted scenarios. Moreover, the Python scripts for the generation and analysis of sequence data are supplied (see README.txt for more details). [file 13015_2020_165_MOESM2_ESM.zip › Suppl1_simulated_scenarios/asymmetree/proteinortho/POOutgroupFinder.py]

# -*- coding: utf-8 -*-

import itertools

import numpy as np

from asymmetree.tools.PhyloTree import PhyloTree, PhyloTreeNode


__author__ = "David Schaller"
__copyright__ = "Copyright (C) 2019, David Schaller"


class OutgroupFinder:
    
    def __init__(self, tree_file):
        
        self.tree_file = tree_file
        
        self._prepare()
        
        
    def _prepare(self):
        
        self._parse_tree()
        
        self._compute_lcas_in_S()
        self._compute_outgroup_species()
      
        
    def _parse_tree(self):
        
        with open(self.tree_file, "r") as f:
            newick = f.readline()
        
        self.S = PhyloTree.parse_newick(newick)
        
        
    def _compute_lcas_in_S(self):
        
        self.S.supply_leaves()
        N = len(self.S.root.leaves)
        self.leaf_index = {leaf.label: i for i, leaf in enumerate(self.S.root.leaves)}
        
        self.lca = np.zeros((N,N), dtype=PhyloTreeNode)
        self.subtree_species = {}
        
        for v in self.S.preorder():
            self.subtree_species[v] = [leaf.label for leaf in v.leaves]
            
            if not v.children:
                self.lca[self.leaf_index[v.label],self.leaf_index[v.label]] = v
            elif len(v.children) >= 2:
                for c1, c2 in itertools.combinations(v.children, 2):
                    for x in c1.leaves:
                        x_index = self.leaf_index[x.label]
                        for y in c2.leaves:
                            y_index = self.leaf_index[y.label]
                            self.lca[x_index, y_index] = v
                            self.lca[y_index, x_index] = v
    
    
    def _compute_outgroup_species(self):
        
        self.lca_to_outgroups = {key: set() for key in self.subtree_species.keys()}
        
        for v in self.S.preorder():
            if v.parent:
                self.lca_to_outgroups[v].update(self.lca_to_outgroups[v.parent])
                
            for c1, c2 in itertools.permutations(v.children, 2):
                self.lca_to_outgroups[c1].update(self.subtree_species[c2])
                
    
    def __call__(self, spec_x, spec_Y, candidates, limit=10):
        
        # set of candidates might be empty (?)
        if not candidates:
            return False
        
        outgroup_spec = self.lca_to_outgroups[self.lca[self.leaf_index[spec_x],
                                                       self.leaf_index[spec_Y]]]
        
        # set of potential outgroup species can be empty (when lca is the root)
        if not outgroup_spec:
            return False
        
        available_outgroup_spec = outgroup_spec.intersection(candidates)
        
        total_outgroup_nr = 0
        for spec in available_outgroup_spec:
            total_outgroup_nr += len(candidates[spec])
            
        # set of actual outgroup genes can be empty
        if total_outgroup_nr == 0:
            return False
        
        outgroups = []
        
        # pick one outgroup from each species in each round
        i, outgroup_counter, stop = 0, 0, min(limit, total_outgroup_nr)
        while outgroup_counter < stop:
            
            for spec in available_outgroup_spec:
                if i < len(candidates[spec]):
                    outgroups.append( candidates[spec][i] )
                    outgroup_counter += 1
                    if outgroup_counter == stop:
                        break
            i += 1
        
        return outgroups
