# Supplementary material for: From pairs of most similar sequences to phylogenetic best matches
Source: Algorithms Mol Biol. 2020 Apr 9;15:5. doi: 10.1186/s13015-020-00165-2 (PMC7147060; doi:10.1186/s13015-020-00165-2)
Supplement: Supplementary file 2 — Additional file 2. This archive contains the simulated data set comprising 2000 species and gene tree scenarios (trees.zip), the current version of the AsymmeTree package (v0.0.5) for the simulation of such weighted scenarios. Moreover, the Python scripts for the generation and analysis of sequence data are supplied (see README.txt for more details). [file 13015_2020_165_MOESM2_ESM.zip › Suppl1_simulated_scenarios/asymmetree/proteinortho/POParser.py]

# -*- coding: utf-8 -*-

""" 
Parser for ProteinOrtho files.

Reads two different versions of ProteinOrtho result files (with/without
'-synteny' option) and builds a graph from the data (color --> 
species/filename).

References:
    - Marcus Lechner, Sven Findeiß, Lydia Steiner, Manja Marz, Peter F.
      Stadler, Sonja J. Prohaska. Proteinortho: Detection of (Co-)orthologs
      in large-scale analysis. BMC Bioinformatics 2011, 12:124
"""

import networkx as nx   


__author__ = "David Schaller"
__copyright__ = "Copyright (C) 2019, David Schaller"


def parse_po_graph(filename):
    
    G = nx.Graph()
    
    with open(filename, "r") as f:
        
        # skip the first two lines
        f.readline(); f.readline
        
        col_a, col_b= "unknown", "unknown"
        line = f.readline().strip()
        
        while line:
            
            line = line.strip()
            
            # new color pair begins
            if line and line.startswith("#") and not line.startswith("# Scores:"):
                colors = line.split()
                if len(colors) == 3:
                    col_a, col_b = colors[1], colors[2]
                
            elif line and not line.startswith("#"):
                edge = line.split()
                id1 = "{}_{}".format(col_a, edge[0])
                id2 = "{}_{}".format(col_b, edge[1])
                if id1 not in G:
                    G.add_node(id1, color=col_a)
                if id2 not in G:
                    G.add_node(id2, color=col_b)
                    
                # file type 1 with simscore (synteny was activated)
                if len(edge) == 8:
                    G.add_edge(id1, id2,
                               evalue_ab = float(edge[2]), 
                               bitscore_ab = float(edge[3]),
                               evalue_ba = float(edge[4]),
                               bitscore_ba = float(edge[5]),
                               same_strand = int(edge[6]),
                               simscore = float(edge[7]))
                
                # file type 2 without simscore
                elif len(edge) == 6:
                    G.add_edge(id1, id2,
                               evalue_ab = float(edge[2]), 
                               bitscore_ab = float(edge[3]),
                               evalue_ba = float(edge[4]),
                               bitscore_ba = float(edge[5]))
                else:
                    print("Check file format!", edge)
                    continue
                
            line = f.readline()
            
    return G


def parse_best_match_candidates(filename):
    
    candidates = {}
    
#    # extract the species from filename
#    species_match = re.search(r"([^/]+)\.bm_candidates$", filename)
#    if species_match:
#        species = species_match.group(1)
#    else:
#        raise ValueError("Could not extract species from filename '{}'.".format(filename))
    
    with open(filename, "r") as f:
        
        line = f.readline()
        
        while line:
            
            line = line.strip()
            if not line:
                line = f.readline()
                continue
            
            data = line.split()
            
            if len(data) != 6:
                print("Check file format: {}, line {}".format(filename, line))
                continue
                
            color      = data[0]
            query_id   = data[1]
            subject_id = data[2]
            e_value    = float(data[3])
            bitscore   = float(data[4])
            identity   = float(data[5]) / 100
            
            if subject_id not in candidates:
                candidates[subject_id] = {}
            if color not in candidates[subject_id]:
                candidates[subject_id][color] = []
            candidates[subject_id][color].append( (color, query_id, e_value, bitscore, identity) )
                
            line = f.readline()
            
    return candidates


def parse_best_matches(filename):
    
    G = nx.DiGraph()
    
    with open(filename, "r") as f:
        
        line = f.readline()
        
        while line:
            
            line = line.strip().split()
            
            if len(line) == 4:
                
                col1, col2 = line[2], line[3]
                id1 = "{}_{}".format(col1, line[0])
                id2 = "{}_{}".format(col2, line[1])
                if id1 not in G:
                    G.add_node(id1, color=col1)
                if id2 not in G:
                    G.add_node(id2, color=col2)
                G.add_edge(id1, id2)
            
            line = f.readline()
            
    return G
