# Supplementary material for: From pairs of most similar sequences to phylogenetic best matches
Source: Algorithms Mol Biol. 2020 Apr 9;15:5. doi: 10.1186/s13015-020-00165-2 (PMC7147060; doi:10.1186/s13015-020-00165-2)
Supplement: Supplementary file 2 — Additional file 2. This archive contains the simulated data set comprising 2000 species and gene tree scenarios (trees.zip), the current version of the AsymmeTree package (v0.0.5) for the simulation of such weighted scenarios. Moreover, the Python scripts for the generation and analysis of sequence data are supplied (see README.txt for more details). [file 13015_2020_165_MOESM2_ESM.zip › Suppl1_simulated_scenarios/asymmetree/proteinortho/PODistanceCalculator.py]

# -*- coding: utf-8 -*-

from Bio import pairwise2
from Bio.SubsMat import MatrixInfo

from Bio.Seq import Seq
from Bio.SeqRecord import SeqRecord
from Bio.Align import MultipleSeqAlignment

from Bio.Phylo.TreeConstruction import DistanceCalculator


def distance_2seqs(seq1, seq2, matrix=MatrixInfo.blosum62,
                   model='blosum62'):

    aln = pairwise2.align.globaldx(seq1, seq2, matrix,
                                   one_alignment_only=True)
    
    # DistanceCalculator only accepts MultipleSeqAlignment
    msa = MultipleSeqAlignment([SeqRecord(Seq(aln[0][0]), id="seq1"),
                                SeqRecord(Seq(aln[0][1]), id="seq2"),
                                ])
    
    calculator = DistanceCalculator(model)
    dm = calculator.get_distance(msa)
    
    return dm.matrix[1][0]
