# Supplementary material for: From pairs of most similar sequences to phylogenetic best matches
Source: Algorithms Mol Biol. 2020 Apr 9;15:5. doi: 10.1186/s13015-020-00165-2 (PMC7147060; doi:10.1186/s13015-020-00165-2)
Supplement: Supplementary file 2 — Additional file 2. This archive contains the simulated data set comprising 2000 species and gene tree scenarios (trees.zip), the current version of the AsymmeTree package (v0.0.5) for the simulation of such weighted scenarios. Moreover, the Python scripts for the generation and analysis of sequence data are supplied (see README.txt for more details). [file 13015_2020_165_MOESM2_ESM.zip › Suppl1_simulated_scenarios/asymmetree/simulator/NoisyMatrix.py]

# -*- coding: utf-8 -*-

"""
Noisy Matrix.

Introduce noise into a distance matrix.

Methods in this module:
    - noisy_matrix
    - convex_linear_comb
    - wrong_topology_matrix
    - check_metric
"""

import random
import numpy as np

from asymmetree.tools.PhyloTree import PhyloTree, PhyloTreeNode
from asymmetree.simulator import DistanceMatrix


__author__ = "David Schaller"
__copyright__ = "Copyright (C) 2019, David Schaller"


# --------------------------------------------------------------------------
#                      RANDOM PERTURBATION NOISE
#   
# --------------------------------------------------------------------------

def noisy_matrix(orig_matrix, sd, metric_repair="reject"):
    if metric_repair == "general":
        return _noise_general_metric_repair(orig_matrix, sd)
    elif metric_repair == "DOMR":
        return _noise_metric_repair_DOMR(orig_matrix, sd)
    elif metric_repair == "reject":
        return _noise_reject_method(orig_matrix, sd)
    else:
        raise ValueError("Illegal argument!")

    
def _noise_reject_method(orig_matrix, sd):
    """Return a matrix D' with noise by accept/reject algorithm."""
    D = np.array(orig_matrix, copy=True)
    N = D.shape[0]
    
    success_count = 0
    stop_at = N * (N-1) / 2
    
    while success_count < stop_at:
        i, j = np.random.randint(N, size=2)
        while i == j:
            j = np.random.randint(N)
        old_distance = D[i,j].copy()
        new_distance = 0.0
        while new_distance <= 0.0:
            new_distance = D[i,j] * np.random.normal(loc=1.0, scale=sd)
        D[i,j] = new_distance
        D[j,i] = new_distance
        
        
        if (D[i,j] > np.min(D[i,:] + D[:,j]) or
            np.any( D[:,i] > D[:,j] + D[j,i] ) or
            np.any( D[:,j] > D[:,i] + D[i,j] )):
            D[i,j] = old_distance
            D[j,i] = old_distance
        else:
            success_count += 1
    
    return D


def _noise_metric_repair_DOMR(orig_matrix, sd):
    """Return a matrix D' with noise by metric repair (DOMR) algorithm."""
    D = np.array(orig_matrix, copy=True)
    N = D.shape[0]
    
    for i in range(N-1):                        # noise introduction
        for j in range(i+1,N):
            new_distance = 0.0
            while new_distance <= 0.0:
                new_distance = D[i,j] * np.random.normal(loc=1.0, scale=sd)
            D[i,j] = new_distance
            D[j,i] = new_distance
    
    for k in range(N):                          # metric repair: decrease
        for i in range(N):                      # only metric repair (DOMR)
            for j in range(i):                  # with Floyd-Warshall
                if D[i,j] >= D[i,k] + D[k,j]:
                    D[i,j] = D[i,k] + D[k,j]
                    D[j,i] = D[i,k] + D[k,j]
    
    return D


def _noise_general_metric_repair(orig_matrix, sd):
    """Return a matrix D' with noise by metric repair (DOMR) algorithm."""
    D = np.array(orig_matrix, copy=True)
    N = D.shape[0]
    
    for i in range(N-1):                        # noise introduction
        for j in range(i+1,N):
            new_distance = 0.0
            while new_distance <= 0.0:
                new_distance = D[i,j] * np.random.normal(loc=1.0, scale=sd)
            D[i,j] = new_distance
            D[j,i] = new_distance
            
    l, r = np.zeros_like(D), np.zeros_like(D)
    for k in range(N):                          # metric repair: general metric repair
        for i in range(N):
            for j in range(i):
                if D[i,j] >= D[i,k] + D[k,j]:
                    l[i,j] += 1
                    r[i,k] += 1
                    r[j,k] += 1
    for k in range(N):                          # metric repair: general metric repair
        for i in range(N):
            for j in range(i):
                if D[i,j] >= D[i,k] + D[k,j]:
                    if l[i,j] > max(r[i,k], r[j,k]):
                        D[i,j] = D[i,k] + D[k,j]
                        D[j,i] = D[i,k] + D[k,j]
                    elif r[i,k] > r[j,k]:
                        D[i,k] = D[i,j] - D[j,k]
                        D[k,i] = D[i,j] - D[j,k]
                    else:
                        D[j,k] = D[i,j] - D[i,k]
                        D[k,j] = D[i,j] - D[i,k]
    
    return D


# --------------------------------------------------------------------------
#                        WRONG TOPOLOGY NOISE
#   
# --------------------------------------------------------------------------
    
def convex_linear_comb(D1, D2, alpha=0.05, first_only=False):
    """Convex linear combination of distance matrices.
    
    Returns the convex linear combinations of two distance matrices
        D1' = (1-alpha) * D1 + alpha * D2
        D2' = (1-alpha) * D2 + alpha * D1
    
    Keyword arguments:
        alpha -- distribution of the resp. disturbance matrix
        single -- only return D1'
        
    """
    if not single:
        if D1.shape == D2.shape:
            return ((1-alpha) * D1 + alpha * D2,
                    (1-alpha) * D2 + alpha * D1)
        
        if D1.shape > D2.shape:
            D1, D2 = D2, D1                         # now D1 is smaller
            swap = True
        else:
            swap = False
        
        N1, N2 = D1.shape[0], D2.shape[0]
        D1_alpha = (1-alpha) * D1 + alpha * D2[:N1,:N1]
        D2_alpha = (1-alpha) * D2
        
        for i in range(N2 // N1):
            for j in range(N2 // N1):
                D2_alpha[i*N1:i*N1+N1, j*N1:j*N1+N1] += alpha * D1
                if i == (N2 // N1) - 1 and i == j:
                    D2_alpha[i*N1+N1:N2, j*N1+N1:N2] += alpha * D1[:(N2%N1), :(N2%N1)]
                if i == (N2 // N1) - 1:
                    D2_alpha[i*N1+N1:N2, j*N1:j*N1+N1] += alpha * D1[:(N2%N1), :]
                if j == (N2 // N1) - 1:
                    D2_alpha[i*N1:i*N1+N1, j*N1+N1:N2] += alpha * D1[:, :(N2%N1)]
        
        if swap:
            return D2_alpha, D1_alpha
        else:
            return D1_alpha, D2_alpha
    
    else:
        if D1.shape == D2.shape:
            return (1-alpha) * D1 + alpha * D2
        
        N1, N2 = D1.shape[0], D2.shape[0]
        if N1 < N2:
            return (1-alpha) * D1 + alpha * D2[:N1,:N1]
        else:
            D1_alpha = (1-alpha) * D1
            for i in range(N1 // N2):
                for j in range(N1 // N2):
                    D1_alpha[i*N2:i*N2+N2, j*N2:j*N2+N2] += alpha * D2
                    if i == (N1 // N2) - 1 and i == j:
                        D1_alpha[i*N2+N2:N1, j*N2+N2:N1] += alpha * D2[:(N1%N2), :(N1%N2)]
                    if i == (N1 // N2) - 1:
                        D1_alpha[i*N2+N2:N1, j*N2:j*N2+N2] += alpha * D2[:(N1%N2), :]
                    if j == (N1 // N2) - 1:
                        D1_alpha[i*N2:i*N2+N2, j*N2+N2:N1] += alpha * D2[:, :(N1%N2)]
            return D1_alpha


def wrong_topology_matrix(OGT):
    """Return a wrong topology matrix by rearranging the edges of a binary tree."""
    
    distances = [v.dist for v in OGT.preorder()][1:]    # do not include root,
    if len(distances) % 2 != 0:                         # observable gene tree (OGT)
        print("List of distances is not even!")         # is binary and not planted,
        return                                          # hence |E| should be even
    random.shuffle(distances)
    
    random_tree = PhyloTree(PhyloTreeNode(0, dist=0.0))
    id_counter = 1
    current_leaves = [random_tree.root]
    
    while distances:
        v = current_leaves.pop(random.randint(0, len(current_leaves)-1))
        dist1, dist2 = distances.pop(), distances.pop()
        new_child1 = PhyloTreeNode(id_counter, dist=dist1)
        new_child2 = PhyloTreeNode(id_counter+1, dist=dist2)
        v.add_child(new_child1)
        v.add_child(new_child2)
        current_leaves.extend(v.children)
        id_counter += 1
    
    random_leaves = random_tree.supply_leaves()         # implicit random bijection
    random.shuffle(random_leaves)                       # to original tree
    
    return DistanceMatrix.distance_matrix(random_tree, leaves=random_leaves)[2]


# --------------------------------------------------------------------------
#                           METRIC CHECK
#   
# --------------------------------------------------------------------------

def check_metric(matrix):
    """Check whether a given matrix is a metric."""
    N = matrix.shape[0]
    for i in range(N):
        if matrix[i,i] != 0.0:
            print("Not all diagonal elements zero!")
            return False
    for i in range(N-1):
        for j in range(i+1,N):
            if matrix[i,j] != matrix[j,i]:
                print("Not symmetrical for",i,j)
                return False
            if abs(matrix[i,j] - np.min(matrix[i,:] + matrix[:,j])) > 0.000_000_001:
                print("Violation of triangle inequality!",i,j, np.min(matrix[i,:] + matrix[:,j]), matrix[i,j])
                return False
    return True
