# Supplementary material for: From pairs of most similar sequences to phylogenetic best matches
Source: Algorithms Mol Biol. 2020 Apr 9;15:5. doi: 10.1186/s13015-020-00165-2 (PMC7147060; doi:10.1186/s13015-020-00165-2)
Supplement: Supplementary file 2 — Additional file 2. This archive contains the simulated data set comprising 2000 species and gene tree scenarios (trees.zip), the current version of the AsymmeTree package (v0.0.5) for the simulation of such weighted scenarios. Moreover, the Python scripts for the generation and analysis of sequence data are supplied (see README.txt for more details). [file 13015_2020_165_MOESM2_ESM.zip › Suppl1_simulated_scenarios/asymmetree/simulator/DistanceMatrix.py]

# -*- coding: utf-8 -*-

"""
Distance Matrix.

Computation of the distance matrix from a gene tree.

Methods in this module:
    - distance_matrix
"""

import itertools
import numpy as np


__author__ = "David Schaller"
__copyright__ = "Copyright (C) 2019, David Schaller"


def distance_matrix(tree, leaves=None, leaf_index=None):
    """Compute the distance matrix from a gene tree.
    
    Additionally a list of leaves and a dictionary containing
    the indices as values is computed (if not supplied)
    and returned.
    
    Keyword arguments:
        leaves -- set of leaves.
        leaf_index -- dictionary having the leaves as keys
                      and matrix indices as values.
    """
    distance_dict, _ = tree.distances_from_root()
    
    if not leaves:
        tree.supply_leaves()
        color_dict = {}
        for leaf in tree.root.leaves:
            if leaf.color not in color_dict:
                color_dict[leaf.color] = []
            color_dict[leaf.color].append(leaf)
        leaves = []                                                 # color-sorted leaf list
        for color, leaf_list in color_dict.items():
            for leaf in leaf_list:
                leaves.append(leaf)
    
    if not leaf_index:                                              # maps leaf to index in matrix
        leaf_index = {leaf: i for i, leaf in enumerate(leaves)}
    
    D = np.zeros((len(leaves),len(leaves)), dtype=np.float)
    
    for v in tree.preorder():
        if v.children:
            for c1, c2 in itertools.combinations(v.children, 2):
                for x in c1.leaves:
                    x_index = leaf_index[x]
                    x_dist = distance_dict[x] - distance_dict[v]
                    for y in c2.leaves:
                        y_index = leaf_index[y]
                        y_dist = distance_dict[y] - distance_dict[v]
                        D[x_index, y_index] = x_dist + y_dist
                        D[y_index, x_index] = x_dist + y_dist
    
    return leaves, leaf_index, D
