# Supplementary material for: From pairs of most similar sequences to phylogenetic best matches
Source: Algorithms Mol Biol. 2020 Apr 9;15:5. doi: 10.1186/s13015-020-00165-2 (PMC7147060; doi:10.1186/s13015-020-00165-2)
Supplement: Supplementary file 2 — Additional file 2. This archive contains the simulated data set comprising 2000 species and gene tree scenarios (trees.zip), the current version of the AsymmeTree package (v0.0.5) for the simulation of such weighted scenarios. Moreover, the Python scripts for the generation and analysis of sequence data are supplied (see README.txt for more details). [file 13015_2020_165_MOESM2_ESM.zip › Suppl1_simulated_scenarios/asymmetree/simulator/TreeSimulator.py]

# -*- coding: utf-8 -*-

"""
Tree Simulator.

Simulate species and gene trees.

Methods in this module:
    - build_species_tree
    - make_ultrametric
    - build_gene_tree
    - observable_tree
"""

import random
from collections import deque

import numpy as np

from asymmetree.tools.PhyloTree import PhyloTree, PhyloTreeNode


__author__ = "David Schaller"
__copyright__ = "Copyright (C) 2020, David Schaller"


# --------------------------------------------------------------------------
#                    CONSTRUCTION OF THE SPECIES TREE
#
#                       with the innovations model
# --------------------------------------------------------------------------

def build_species_tree(N, planted=True, model="innovations",
                       non_binary=0.0):
    """Builds a species tree S with N leaves.
    
    Keyword parameters:
        planted -- add a planted root that has the canonical root as its
                   single neighbor; default is True
        model -- simulation model to be applied; default is 'innovations'
        non_binary -- probability that an inner edge is contracted;
                      results in non-binary tree; default is 0.0
    """
    
    if isinstance(model, str) and model.lower() in ('innovation', 'innovations'):
        tree = _innovations_model(N, planted=planted)
    else:
        raise ValueError("Model '{}' is not available!".format(model))
        
    if non_binary > 0.0:
         edges = _select_edges_for_contraction(tree,
                                               min(non_binary, 1.0),
                                               exclude_planted_edge=True)
         tree.contract(edges)
         
    make_ultrametric(tree)
        
    return tree
        

def _innovations_model(N, planted=True):
    """Builds a species tree S with N leaves with the innovations model."""
    
    tree = PhyloTree(PhyloTreeNode(0, label="0"))
    tree.number_of_species = N
    
    if planted:                     # planted tree (root is an implicit
                                    # outgroup with outdegree = 1)
        root = PhyloTreeNode(1, label="1")
        tree.root.add_child(root)
        node_counter = 2
    else:
        root = tree.root
        node_counter = 1
    
    t = 1
    features = [0]                  # set of available features
    species = {(0,): root}          # extant species
    
    while len(species) < N:
        
        loss_candidates = set()     # species for which loss of a feature
        for s in species.keys():    # can trigger a speciation
            for i in range(0, len(s)):
                    if s[:i] + s[i+1:] not in species:
                        loss_candidates.add(s)
        
        if not loss_candidates:     # INNOVATION EVENT
            s = random.choice(list(species))
            new_feature = len(features)
            
            new_s = s + (new_feature,)
            
            child1 = PhyloTreeNode(node_counter, label=str(node_counter))
            species[s].add_child(child1)
            child2 = PhyloTreeNode(node_counter+1, label=str(node_counter+1))
            species[s].add_child(child2)
            
            node_counter += 2
            
            species[s] = child1
            species[new_s] = child2
            features.append(new_feature)
            t += 1
            
        else:
            s = random.choice(list(loss_candidates))
            
            if len(s) > 1:
                feature_index = random.randint(0, len(s)-1)
            else:
                feature_index = 0
            
            new_s = s[:feature_index] + s[feature_index+1:]
            
            if new_s not in species:    # LOSS EVENT
                
                child1 = PhyloTreeNode(node_counter, label=str(node_counter))
                species[s].add_child(child1)
                child2 = PhyloTreeNode(node_counter+1, label=str(node_counter+1))
                species[s].add_child(child2)

                node_counter += 2
                
                species[s] = child1
                species[new_s] = child2
                t += 1
    
    return tree


def make_ultrametric(tree):
    """Makes a given species tree S ultrametric.
    
    It is t(root) = 1 and t(x) = 0 for x in L(S)."""
    for v in tree.preorder():
        if not v.parent:
            v.dist = 0.0
            v.tstamp = 1.0
        elif not v.children:
            v.dist = v.parent.tstamp
            v.tstamp = 0.0
        else:                               # random walk to a leaf
            pos = v                         # current position
            length = 0                      # path length |P|
            while pos.children:
                length += 1
                pos = pos.children[np.random.randint(len(pos.children))]
            v.dist = (v.parent.tstamp) * 2 * np.random.uniform() / (length+1)
            v.tstamp = v.parent.tstamp - v.dist
            
            
def _select_edges_for_contraction(tree, p, exclude_planted_edge=True):
    
    edges = []
    
    for u, v in tree.inner_edges():
        
        if exclude_planted_edge and (u is tree.root) and len(u.children) == 1:
            continue
        
        if random.random() < p:
            edges.append((u,v))
    
    return edges


# --------------------------------------------------------------------------
#                    CONSTRUCTION OF THE GENE TREE
#
# --------------------------------------------------------------------------


class Branch:
    
    def __init__(self, ID, parent, S_u, S_v, transferred):
        
        self.ID = ID
        self.parent = parent
        self.S_u = S_u
        self.S_v = S_v
        self.transferred = transferred
        

class GeneTreeSimulator:
    
    def __init__(self, S):
        
        self.S = S                                      # species tree
        self.sorted_speciations = S.sorted_nodes()      # list of speciations sorted by time stamp
        self.sorted_edges = S.sorted_edges()            # edges of the species tree
                                                        # sort (u,v) by tstamp of u
    
    
    def simulate(self, DLH_rates,
                 dupl_polytomy=0.0):
        """Simulate a gene tree along the specified species tree.
        
        Simulate a gene tree along the specified species tree where the parameter
        'DLH_rates' contains the rates for duplications, losses and HGTs.
        
        Keyword arguments:
            dupl_polytomy - allows non-binary duplication events by specifying
                            the lambda parameter for a poisson distribution
                            (copy number = drawn number + 2); default is 0.0
        """
        
        self.DLH_rates = DLH_rates
        self.rate_sum = sum(DLH_rates)
        self.d = DLH_rates[0]
        self.l = DLH_rates[1]
        self.h = DLH_rates[2]
        
        self.dupl_polytomy = dupl_polytomy
        
        self._reset()
        
        return self._gillespie_direct()
    
    
    def _reset(self):
        
        self.spec_queue = deque(self.sorted_speciations)    # queue for speciation events
        self.id_counter = 0
        
        self.total_rate = 0                                 # total event rate (all branches)
        self.branch_rates = []                              # array for branch rates
        
        self.ES_to_b = {e: [] for e in self.sorted_edges}   # maps E(S) --> existing branches
        self.i_to_b = {}                                    # maps array index --> branch
        self.b_to_i = {}                                    # maps branch --> array index

    
    def _get_tstamp(self, t):
        
        if self.total_rate <= 0.0:
            return -1
        else:
            return t - np.random.exponential(1/self.total_rate)
    
    
    def _get_branch_and_type(self):
        
        r = np.random.uniform() * self.total_rate
        index, current_sum = 0, 0
        
        for rate in self.branch_rates:
            if r <= current_sum + rate:
                break
            current_sum += rate
            index += 1
        
        branch = self.i_to_b[index]
        loss_factor = 1 if len(self.ES_to_b[(branch.S_u,branch.S_v)]) > 1 else 0
        
        if r <= current_sum + self.DLH_rates[0]:
            event_type = "D"
        elif r <= current_sum + self.DLH_rates[0] + loss_factor * self.DLH_rates[1]:
            event_type = "L"
        else:
            event_type = "H"
        
#        assert np.isclose(self.total_rate, sum(self.branch_rates)), "Sum of rates and total rate are not equal."
        
        return branch, event_type
    
    
    def _get_copy_number(self):
        
        if self.dupl_polytomy <= 0.0:
            return 2
        else:
            return 2 + np.random.poisson(lam=self.dupl_polytomy)


    def _coexisting_edges(self, tstamp, exclude_edge=None):
        """Return list of edges for the given timestamp."""
        
        valid_edges = []
        for edge in self.sorted_edges:
            if edge[0].tstamp <= tstamp:
                break
            elif edge[1].tstamp < tstamp and edge != exclude_edge:
                valid_edges.append(edge)
        return valid_edges


    def _gillespie_direct(self):
        
        T = self._initiatialize_tree()
        t = T.root.tstamp                   # start time = 1.0
        
        while self.spec_queue:
            
            event_tstamp = self._get_tstamp(t)
            next_spec_tstamp = self.spec_queue[0].tstamp
            
            # speciation
            if event_tstamp <= next_spec_tstamp:
                self._speciation()      
                t = next_spec_tstamp
                
            else:
                branch, event_type = self._get_branch_and_type()
                
                # duplication
                if event_type == "D":
                    self._duplication(event_tstamp, branch, event_type)
                
                # loss
                elif event_type == "L":
                    self._loss(event_tstamp, branch, event_type)
                    
                # HGT    
                elif event_type == "H":
                    self._hgt(event_tstamp, branch, event_type)
                
                t = event_tstamp

        return T
    
    
    def _initiatialize_tree(self):
        
        if len(self.S.root.children) > 1:
            # root is a speciation event
            T = PhyloTree(PhyloTreeNode(self.id_counter, label="S",
                                        color=self.S.root.ID, 
                                        dist=0.0,
                                        tstamp=self.S.root.tstamp))
        else:                    
            # planted species tree
            T = PhyloTree(PhyloTreeNode(self.id_counter,
                                        color=self.S.root.ID,
                                        dist=0.0,
                                        tstamp=self.S.root.tstamp))
        self.id_counter += 1
        self.spec_queue.popleft()
                
        for S_v in self.S.root.children:
            new_branch = Branch(self.id_counter, T.root, self.S.root, S_v, 0)
            self.ES_to_b[(self.S.root, S_v)].append(new_branch)
            index = len(self.branch_rates)
            self.branch_rates.append(self.d + self.h)
            self.total_rate += self.d + self.h
            self.i_to_b[index] = new_branch
            self.b_to_i[new_branch] = index
            self.id_counter += 1
            
        return T
            
    
    def _speciation(self):
        
        S_v = self.spec_queue.popleft()
        S_u = S_v.parent
        
        for branch in self.ES_to_b[(S_u, S_v)]:
            spec_node = PhyloTreeNode(branch.ID, label="S",
                                 color=S_v.ID, tstamp=S_v.tstamp,
                                 dist=abs(S_v.tstamp-branch.parent.tstamp),
                                 transferred=branch.transferred)
            branch.parent.add_child(spec_node)
            if not S_v.children:
                spec_node.label = str(spec_node.ID)
            for S_w in S_v.children:
                new_branch = Branch(self.id_counter, spec_node, S_v, S_w, 0)
                self.ES_to_b[(S_v, S_w)].append(new_branch)
                if S_w is S_v.children[0]:
                    index = self.b_to_i[branch]
                else:
                    index = len(self.branch_rates)
                    self.branch_rates.append(self.branch_rates[self.b_to_i[branch]])
                    self.total_rate += self.branch_rates[index]
                self.i_to_b[index] = new_branch
                self.b_to_i[new_branch] = index
                self.id_counter += 1
            del self.b_to_i[branch]
            
    
    def _duplication(self, event_tstamp, branch, event_type):
        
        S_u, S_v = branch.S_u, branch.S_v
        
        dupl_node = PhyloTreeNode(branch.ID, label="D",
                                  color=(S_u.ID,S_v.ID),
                                  tstamp=event_tstamp,
                                  dist=abs(event_tstamp-branch.parent.tstamp),
                                  transferred=branch.transferred)
        branch.parent.add_child(dupl_node)
        self.ES_to_b[(S_u, S_v)].remove(branch)
        
        copy_number = self._get_copy_number()
        
        for i in range(copy_number):
            new_branch = Branch(self.id_counter, dupl_node, S_u, S_v, 0)
            self.ES_to_b[(S_u, S_v)].append(new_branch)
            if i == 0:
                index = self.b_to_i[branch]
                self.branch_rates[index] = self.rate_sum
            else:
                index = len(self.branch_rates)
                self.branch_rates.append(self.rate_sum)
            self.i_to_b[index] = new_branch
            self.b_to_i[new_branch] = index
            self.id_counter += 1
        del self.b_to_i[branch]
        
        self.total_rate += (copy_number - 1) * (self.rate_sum)
        if len(self.ES_to_b[(S_u, S_v)]) == copy_number:
            self.total_rate += self.l
            
            
    def _loss(self, event_tstamp, branch, event_type):
        
        S_u, S_v = branch.S_u, branch.S_v
        
        loss_node = PhyloTreeNode(branch.ID, label="*",
                                  color=(S_u.ID,S_v.ID),
                                  tstamp=event_tstamp,
                                  dist=abs(event_tstamp-branch.parent.tstamp),
                                  transferred=branch.transferred)
        branch.parent.add_child(loss_node)
        self.ES_to_b[(S_u, S_v)].remove(branch)
        self.branch_rates[self.b_to_i[branch]] = 0
        del self.b_to_i[branch]
        
        if len(self.ES_to_b[(S_u, S_v)]) == 1:
            self.total_rate -= (self.rate_sum + self.l)
            self.branch_rates[self.b_to_i[self.ES_to_b[(S_u, S_v)][0]]] -= self.l
        else:
            self.total_rate -= self.rate_sum
    
    
    def _hgt(self, event_tstamp, branch, event_type):
        
        S_u, S_v = branch.S_u, branch.S_v
        
        valid_edges = self._coexisting_edges(event_tstamp,
                                             exclude_edge=(S_u, S_v))
        if valid_edges:
            trans_edge = random.choice(valid_edges)
            hgt_node = PhyloTreeNode(branch.ID, label="H",
                                     color=(S_u.ID,S_v.ID),
                                     tstamp=event_tstamp,
                                     dist=abs(event_tstamp-branch.parent.tstamp),
                                     transferred=branch.transferred)
            branch.parent.add_child(hgt_node)
            self.ES_to_b[(S_u, S_v)].remove(branch)
            
            # original branch
            new_branch = Branch(self.id_counter, hgt_node, S_u, S_v, 0)        
            self.ES_to_b[(S_u, S_v)].append(new_branch)
            index = self.b_to_i[branch]
            self.i_to_b[index] = new_branch
            self.b_to_i[new_branch] = index
            self.id_counter += 1
            
            # receiving branch
            trans_branch = Branch(self.id_counter, hgt_node, *trans_edge, 1)
            self.ES_to_b[trans_edge].append(trans_branch)
            index = len(self.branch_rates)
            self.branch_rates.append(self.rate_sum)
            self.i_to_b[index] = trans_branch
            self.b_to_i[trans_branch] = index
            self.id_counter += 1
            
            del self.b_to_i[branch]
            
            if len(self.ES_to_b[trans_edge]) == 2:
                self.total_rate += (self.rate_sum + self.l)
                self.branch_rates[self.b_to_i[self.ES_to_b[trans_edge][0]]] += self.l
            else:
                self.total_rate += self.rate_sum
                
    
    def _assert_no_extinction(self, T):
        """Returns False if gene family is extinct in some species."""
        
        VS_to_VT = {l.ID: [] for l in self.S.preorder() if not l.children}
        
        for v in T.preorder():
            if not v.children and not v.label == "*":
                VS_to_VT[v.color].append(v.ID)
                
        for leaf_list in VS_to_VT.values():
            if not leaf_list:
                return False
        
        return True
        

# --------------------------------------------------------------------------
#                 CONSTRUCTION OF THE OBSERVABLE TREE
#
# --------------------------------------------------------------------------
    
def observable_tree(tree):
    obs_tree = tree.copy()
    
    loss_nodes = []
    for node in obs_tree.postorder():
        if not node.children and node.label == "*":
            loss_nodes.append(node)
    
    # traverse from loss node to root delete if degree <= 1
    for loss_node in loss_nodes:
        current = obs_tree.delete_and_reconnect(loss_node,
                                                add_distances=True,
                                                keep_transferred=True)
        
        while len(current.children) < 2 and current.parent:
            current = obs_tree.delete_and_reconnect(current,
                                                    add_distances=True,
                                                    keep_transferred=True)
    
    # delete the root if the tree is planted
    if len(obs_tree.root.children) == 1:
        obs_tree.delete_and_reconnect(obs_tree.root.children[0],
                                      add_distances=False,
                                      keep_transferred=False)
    
    return obs_tree
