# Supplementary material for: From pairs of most similar sequences to phylogenetic best matches
Source: Algorithms Mol Biol. 2020 Apr 9;15:5. doi: 10.1186/s13015-020-00165-2 (PMC7147060; doi:10.1186/s13015-020-00165-2)
Supplement: Supplementary file 2 — Additional file 2. This archive contains the simulated data set comprising 2000 species and gene tree scenarios (trees.zip), the current version of the AsymmeTree package (v0.0.5) for the simulation of such weighted scenarios. Moreover, the Python scripts for the generation and analysis of sequence data are supplied (see README.txt for more details). [file 13015_2020_165_MOESM2_ESM.zip › Suppl1_simulated_scenarios/asymmetree/simulator/TreeImbalancer.py]

# -*- coding: utf-8 -*-

"""
Tree Imbalancer.

Introduce evolution rate asymmetries and autocorrelation.

Methods in this module:
    - imbalance_tree
"""

import numpy as np


__author__ = "David Schaller"
__copyright__ = "Copyright (C) 2019, David Schaller"


# --------------------------------------------------------------------------
#                      IMBALANCING OF THE GENE TREE
#
# --------------------------------------------------------------------------


def imbalance_tree(T, S, baseline_rate=1.0,
                   lognormal_v=0.0,
                   gamma_param=(0.5, 1.0, 2.2),
                   weights=(1, 1, 1),
                   inplace=True):
    """Imbalances an (ultrametric) TRUE gene tree.
    
    Keyword arguments:
    baseline_rate   -- mean of substitution rate for conserved genes
    lognormal_v     -- variance factor for lognormal distribution
    gamma_param     -- param. for gamma distribution (a, loc, scale)
    weights         -- weights for choice between conservation,
                       subfunctionalization and neofunctionalization
    inplace         -- if False, copy the tree before imbalancing
    """
    
    if not inplace:
        T = T.copy()
    weights = np.asarray(weights) / sum(weights)
        
    _divergent_rates(T, S, gamma_param, weights)
    
    _autocorrelation(T, S, baseline_rate, lognormal_v)
    
    return T


# --------------------------------------------------------------------------
#                       EVOLUTION RATE ASYMMETRY
#
# --------------------------------------------------------------------------

def _adjust_distances(T, rates):
    for edge, rate_list in rates.items():
        time_points = np.asarray([tstamp for tstamp, _ in rate_list] + [edge[1].tstamp])
        rate_values = np.asarray([rate for _, rate in rate_list])
        edge[1].dist = np.dot(-np.diff(time_points),rate_values)


def _divergent_rates(T, S, gamma_param, weights):
    """
    Keyword arguments:
    gamma_param     -- param. for gamma distribution (a, loc, scale)
    weights         -- weights for choice between conservation,
                       subfunctionalization and neofunctionalization
    """
    
    def get_rate(marked_as):
        if marked_as == "conserved":
            # --- conserved genes are set to rate 1 ---
            return 1.0
        elif marked_as == "divergent":
            # --- fitted gamma distribution ---
            return (np.random.gamma(gamma_param[0], scale=gamma_param[2]) +
                    gamma_param[1])
    
    def duplication_type(marked_as):
        if marked_as == "divergent":
            return "divergent", "divergent"
        else:
            r = np.random.choice(3, p=weights)
            if r == 0:                                  # conservation
                return "conserved", "conserved"
            elif r == 1:                                # subfunctionalization
                return "divergent", "divergent"
            else:                                       # neofunctionalization
                if np.random.uniform() < 0.5:
                    return "divergent", "conserved"
                else:
                    return "conserved", "divergent"
    
    T_nodes = T.sorted_nodes()
    rates = {edge: [] for edge in T.edges()}        # edge --> list of (tstamp, rate) tuples
    
    S_parents = {v.ID: v.parent.ID for v in S.preorder() if v.parent}
    gene_counter = {(e[0].ID, e[1].ID): [] for e in S.edges()}
    marked = {v: "conserved" for v in T_nodes}      # marked as conserved or divergent
    
    for u in T_nodes:
        
        # ----------------- SPECIATION -----------------
        if u.label in ("S", ""):
            for v in u.children:
                marked[v] = marked[u]
                S_u = u.color
                S_v = v.color if not isinstance(v.color, tuple) else v.color[1]
                gene_counter[(S_u, S_v)].append(v)
                rates[(u,v)].append((u.tstamp, get_rate(marked[v])))
#                rates[(u,v)].append((u.tstamp, rates[(u.parent,u)][-1][1] if u.parent else 1.0))
            
        # ---------------- DUPLICATION -----------------
        elif u.label == "D":
            marked[u.children[0]], marked[u.children[1]] = duplication_type(marked[u])
            gene_counter[u.color].remove(u)
            for v in u.children:
                gene_counter[u.color].append(v)
                rates[(u,v)].append((u.tstamp, get_rate(marked[v])))
#                if marked[u] == "conserved":
#                    rates[(u,v)].append((u.tstamp, get_rate(marked[v])))
#                else:
#                    rates[(u,v)].append((u.tstamp, rates[(u.parent,u)][-1][1]))
        
        # ------------------- LOSS ---------------------
        elif u.label == "*":
            gene_counter[u.color].remove(u)
            if len(gene_counter[u.color]) == 1:
                v = gene_counter[u.color][0]
                if marked[v] == "divergent":
                    marked[v] = "conserved"
                    rates[(v.parent,v)].append((u.tstamp, get_rate(marked[v])))
        
        # ---------- HORIZONTAL GENE TRANSFER ----------
        elif u.label == "H":
            v1, v2 = u.children
            if v1.transferred:
                v1, v2 = v2, v1         # now v2 is the transferred copy
                
            # untransferred copy
            marked[v1] = marked[u]
            gene_counter[u.color].remove(u)
            gene_counter[u.color].append(v1)
            if u.parent:
                rates[(u,v1)].append((u.tstamp, rates[(u.parent,u)][-1][1]))
            else:
                rates[(u,v1)].append((u.tstamp, get_rate(marked[v1])))
            
            # transferred copy
            marked[v2] = "divergent"
            if isinstance(v2.color, tuple):
                gene_counter[v2.color].append(v2)
            else:
                gene_counter[(S_parents[v2.color], v2.color)].append(v2)
            rates[(u,v2)].append((u.tstamp, get_rate(marked[v2])))
            
    _adjust_distances(T, rates)
    return T

# --------------------------------------------------------------------------
#                         AUTOCORRELATION
#
# --------------------------------------------------------------------------

def _autocorrelation(T, S, baseline_rate, lognormal_v):
    """
    Keyword arguments:
    baseline_rate   -- mean of substitution rate for conserved genes
    lognormal_v     -- variance factor for lognormal distribution
    """
    rates = {}                                                          # maps node v --> rate
    S_parent = {}
    for v in S.preorder():
        if not v.parent:
            rates[v.ID] = baseline_rate
        else:
            var = lognormal_v * v.dist
            mu = np.log(rates[v.parent.ID]) - var/2                     # exp. value equal to parent's rate
            rates[v.ID] = np.exp(np.random.normal(mu, np.sqrt(var)))
            S_parent[v.ID] = v.parent.ID                                # save parent's ID for below
    
    for v in T.preorder():
        if v.parent:
            S_v_ID = v.color[1] if isinstance(v.color, tuple) else v.color
            effective_rate = (rates[S_parent[S_v_ID]] + rates[S_v_ID]) / 2
            v.dist = v.dist * effective_rate
