# Supplementary material for: From pairs of most similar sequences to phylogenetic best matches
Source: Algorithms Mol Biol. 2020 Apr 9;15:5. doi: 10.1186/s13015-020-00165-2 (PMC7147060; doi:10.1186/s13015-020-00165-2)
Supplement: Supplementary file 2 — Additional file 2. This archive contains the simulated data set comprising 2000 species and gene tree scenarios (trees.zip), the current version of the AsymmeTree package (v0.0.5) for the simulation of such weighted scenarios. Moreover, the Python scripts for the generation and analysis of sequence data are supplied (see README.txt for more details). [file 13015_2020_165_MOESM2_ESM.zip › Suppl1_simulated_scenarios/asymmetree/simulator/Scenario.py]

# -*- coding: utf-8 -*-

"""
Scenario.

Wrapper class for species and gene tree. Compute statistics, BMG/RBMG.
"""

import networkx as nx

from asymmetree.simulator import TreeSimulator as ts
from asymmetree.simulator.DistanceMatrix import distance_matrix
from asymmetree.best_matches import TrueBMG


__author__ = "David Schaller"
__copyright__ = "Copyright (C) 2019, David Schaller"


class Scenario:
    
    def __init__(self, S, TGT, DLH_rates, OGT=None):
        self.S = S
        self.TGT = TGT
        self.DLH_rates = DLH_rates
        
        self.OGT = OGT if OGT else ts.observable_tree(TGT)
        
        self._genes()
        self._count_events()
        self._sort_species_to_subtrees()
        self._sort_genes_to_species()
        
        self.TOG = TrueBMG.true_orthology_graph(self.OGT)
        self.BMG, self.RBMG = TrueBMG.best_match_graphs(self.OGT)
        
        self.BMG_subtrees, self.RBMG_subtrees = self.reduce_to_subtrees(self.BMG, self.RBMG)
        
        
    def _genes(self):
        
        self.OGT.supply_leaves()
        color_dict = {}
        for gene in self.OGT.root.leaves:
            if gene.color not in color_dict:
                color_dict[gene.color] = []
            color_dict[gene.color].append(gene)
        self.genes = []                                 # color-sorted gene list
        for color, gene_list in color_dict.items():
            for gene in gene_list:
                self.genes.append(gene)
                                                        # maps gene to index in matrix
        self.gene_index = {gene: i for i, gene in enumerate(self.genes)}
    
    
    def _count_events(self):
        
        self.event_counts = [self.S.number_of_species, 0, 0, 0, 0]    # count S / D / L / H /
                                                                      # ancient duplications                
        for v in self.TGT.preorder():
            if v.label == "D":
                self.event_counts[1] += 1
                if self.S.root.ID == v.color[0]:
                    self.event_counts[4] += 1
            elif v.label == "*":
                self.event_counts[2] += 1
            elif v.label == "H":
                self.event_counts[3] += 1
    
    
    def _sort_species_to_subtrees(self):
        
        # sort the species into the subtrees of the first speciation event of S
        self.subtree_list, self.subtree_index = [], {}
        for u in self.S.preorder():                          # exclude root of planted tree
            if len(u.children) > 1:
                for i in range(len(u.children)):
                    self.subtree_list.append([gene.ID for gene in self.S.preorder(node=u.children[i]) 
                                         if len(gene.children) == 0])
                    self.subtree_index.update({item: i for item in self.subtree_list[i]})
                break
        
        # max. number of outgroup genes (in T) for each subtree of S
        self.outgroup_dict = {i: [] for i in range(len(self.subtree_list))}
        for gene in self.genes:
            for i in self.outgroup_dict.keys():
                if self.subtree_index[gene.color] != i:
                    self.outgroup_dict[i].append(gene)
    
    
    def _sort_genes_to_species(self):
        
        self.color_dict = {item: [] for item in self.subtree_index.keys()}
        for gene in self.genes:
            self.color_dict[gene.color].append(gene)
    
    
    def get_data(self):
        
        return (self.S, self.genes, self.gene_index,
                self.subtree_list, self.subtree_index,
                self.outgroup_dict, self.color_dict)
    
    
    def rates_and_counts(self):
        """Return event rates and counts."""
        
        return list(self.DLH_rates) + self.event_counts
    
    
    def reduce_to_subtrees(self, full_BMG, full_RBMG):
        """Return a subgraph of the true RBMG with edges {u,v} for which the
        corresponding species (colors) are in the same subtree of root(S)."""
        BMG_subtrees = nx.DiGraph()
        RBMG_subtrees = nx.Graph()
        
        for G_subtrees, true_G in [(BMG_subtrees, full_BMG),
                                   (RBMG_subtrees, full_RBMG)]:
            G_subtrees.add_nodes_from(true_G.nodes(data=True))
            for u, v in true_G.edges:
                u_col = true_G.nodes[u]['color']
                v_col = true_G.nodes[v]['color']
                
                if self.subtree_index[u_col] == self.subtree_index[v_col]:
                    G_subtrees.add_edge(u, v)
        
        return BMG_subtrees, RBMG_subtrees
    
    
    def get_distance_matrix(self):
        _, _, D = distance_matrix(self.OGT, leaves=self.genes,
                                  leaf_index=self.gene_index)
        return D
    
    
    def possible_edges_BMG(self):
        """Return the number of possible edges in the BMG i.e. for gene pairs for
        which an outgroup is available in S."""
        
        counts = [0 for i in range(len(self.subtree_list))]
        
        for g in self.genes:
            counts[self.subtree_index[g.color]] += 1
        
        possible_edges = 0
        for count in counts:
            possible_edges += (count * (count-1))
        
        return possible_edges
