# Supplementary material for: From pairs of most similar sequences to phylogenetic best matches
Source: Algorithms Mol Biol. 2020 Apr 9;15:5. doi: 10.1186/s13015-020-00165-2 (PMC7147060; doi:10.1186/s13015-020-00165-2)
Supplement: Supplementary file 2 — Additional file 2. This archive contains the simulated data set comprising 2000 species and gene tree scenarios (trees.zip), the current version of the AsymmeTree package (v0.0.5) for the simulation of such weighted scenarios. Moreover, the Python scripts for the generation and analysis of sequence data are supplied (see README.txt for more details). [file 13015_2020_165_MOESM2_ESM.zip › Suppl1_simulated_scenarios/asymmetree/tools/PhyloTree.py]

# -*- coding: utf-8 -*-

"""
Tree data structure for phylogentic trees.

Classes in this module:
    - PhyloTreeNode
    - PhyloTree
"""

import collections, random, re
import networkx as nx

from asymmetree.tools.Tree import Tree, TreeNode

__author__ = "David Schaller"
__copyright__ = "Copyright (C) 2020, David Schaller"


class PhyloTreeNode(TreeNode):
    """Class 'PhyloTreeNode'.
    
    Components for class 'PhyloTree'.
    """
    
    __slots__ = ('color', 'dist', 'tstamp', 'transferred')
    
    
    def __init__(self, ID, label="", color=None,
                 dist = 1.0, tstamp=None, transferred=0):
        
        super().__init__(ID, label=label)
        self.color = color
        self.dist = dist
        self.tstamp = tstamp
        self.transferred = transferred

    
    def __repr__(self):
        
        return "pn" + str(self.ID)
    
    
    def __str__(self):
        
        if isinstance(self.color, tuple):
            return "{}<{}-{}>:{}".format(self.label, *self.color, self.dist)
        elif self.color:
            return "{}<{}>:{}".format(self.label, self.color, self.dist)
        else:
            return "{}:{}".format(self.label, self.dist)


class PhyloTree(Tree):
    
    # corresponding node type
    node_type = PhyloTreeNode
    
    
    def __init__(self, root):
        
        if not isinstance(root, PhyloTreeNode):
            raise TypeError("root must be of type 'PhyloTreeNode'.")
        super().__init__(root)
    
    
    def sorted_nodes(self):
        """Return list of sorted nodes by timestamp."""
        
        return sorted(self.preorder(),
                      key=lambda node: node.tstamp,
                      reverse=True)
    
    
    def sorted_edges(self):
        """Return list of sorted edges (u,v) by timestamp of u."""
    
        return sorted(self.edges(),
                      key=lambda e: (e[0].tstamp, e[1].tstamp),
                      reverse=True)
    
    
    def delete_and_reconnect(self, node,
                             add_distances=True,
                             keep_transferred=True):
        """Delete a node from the tree and reconnect its parent and children."""
        
        distance, transferred = node.dist, node.transferred
        parent = super().delete_and_reconnect(node)
        
        if parent:
            for child in parent.children:
                if add_distances:
                    child.dist += distance
                if keep_transferred and transferred:
                    child.transferred = 1
        
        return parent
        
    
    def contract(self, edges):
        
        contracted = set()
        
        for u, v in edges:
            
            # avoid trying to contract the same edge multiple times
            if v not in contracted:
                self.delete_and_reconnect(v)
            
            contracted.add(v)
            
    
    def supply_leaves(self, node=None, exclude_losses=True):
        """Add the leaves to all nodes that are in the subtree of a specific node."""
        
        if not node:
            self.supply_leaves(self.root, exclude_losses=exclude_losses)
            return self.root.leaves
        else:
            node.leaves = []
            if not node.children:
                if exclude_losses and node.label != "*":
                    node.leaves.append(node)
                elif not exclude_losses:
                    node.leaves.append(node)
            else:
                for child in node.children:
                    node.leaves.extend(self.supply_leaves(child, exclude_losses=exclude_losses))
            return node.leaves
    
    
    def distances_from_root(self):
        
        leaf_distances = []
        distance_dict = {}
        for v in self.preorder():
            if not v.parent:
                distance_dict[v] = 0.0
            else:
                depth = distance_dict[v.parent] + v.dist
                distance_dict[v] = depth
            if not v.children:
                leaf_distances.append( (str(v), distance_dict[v]) )
        return distance_dict, leaf_distances
    
    
    def topology_only(self, inplace=True):
        """Reset distances, time stamps, transfer status and inner labels."""
        
        if not inplace:
            T = self.copy()
        else:
            T = self
        
        for v in T.preorder():
            if v.children:
                v.label = ""
                v.color = None
            v.dist = 1.0
            v.tstamp = None
            v.transferred = 0
        
        return T
    

# --------------------------------------------------------------------------
#                          TREE  <--->  NEWICK
# --------------------------------------------------------------------------
        
    def to_newick(self, node=None, 
                  label=True, color=True, distance=True,
                  label_inner=True, color_inner=False):
        """Recursive PhyloTree --> Newick (str) function."""
        
        if node is None:
            return self.to_newick(self.root,
                                  label=label, color=color, distance=distance,
                                  label_inner=label_inner, color_inner=color_inner) + ";"
        elif not node.children:
            token = ""
            if label:
                token += str(node.label)
            if color and node.color:
                token += "<{}-{}>".format(*node.color) if isinstance(node.color, tuple) else "<{}>".format(node.color)
            if distance:
                token += ":{}".format(node.dist)
            return token
        else:
            s = ''
            for child in node.children:
                s += self.to_newick(node=child,
                                    label=label, color=color, distance=distance,
                                    label_inner=label_inner, color_inner=color_inner) + ","
            token = ""
            if label and label_inner:
                token += str(node.label)
            if color_inner and node.color:
                token += "<{}-{}>".format(*node.color) if isinstance(node.color, tuple) else "<{}>".format(node.color)
            if distance:
                token += ":{}".format(node.dist)
            return "({}){}".format(s[:-1], token)
    
    
    @staticmethod
    def parse_newick(newick):
        """Parses trees in Newick format into object of type 'PhyloTree'."""
        
        # label<color>:distance
        label_col_dist_regex = re.compile(r"'?([a-zA-Z0-9_]*)'?<(.*)>:(-?[0-9]*\.?[0-9]*[Ee]?-?[0-9]+)")
        # label<color>
        label_col_regex = re.compile(r"'?([a-zA-Z0-9_]*)'?<(.*)>")
        # label:distance
        label_dist_regex = re.compile(r"'?([a-zA-Z0-9_]*)'?:(-?[0-9]*\.?[0-9]*[Ee]?-?[0-9]+)")
        
        id_counter = 0
        
        def parse_subtree(subroot, subtree_string):
            """Recursive function to parse the subtrees."""
            nonlocal id_counter
            children = split_children(subtree_string)
            for child in children:
                node = PhyloTreeNode(id_counter)
                subroot.add_child(node)
                id_counter += 1
                end = -1
                if child[0] == '(':                                 # the child has subtrees
                    end = child.rfind(')')
                    if end == -1:
                        raise ValueError("Invalid Newick-String!")
                    parse_subtree(node, child[1:end])               # recursive call 'parse_subtree'
                child = child[end+1:].strip()
                label_col_dist = label_col_dist_regex.match(child)
                if label_col_dist:                                  # CASE 1: label<color>:distance
                    node.label = label_col_dist.group(1)
                    node.color = label_col_dist.group(2)
                    node.dist = float(label_col_dist.group(3))
                else:
                    label_col = label_col_regex.match(child)
                    label_dist = label_dist_regex.match(child)
                    if label_col:                                   # CASE 2: label<color>
                        node.label = label_col.group(1)
                        node.color = label_col.group(2)
                    elif label_dist:                                # CASE 3: label:distance
                        node.label = label_dist.group(1)
                        node.dist = float(label_dist.group(2))
                    else:                                           # CASE 4: label
                        node.label = child
                if node.color and node.color.find('-') != -1:
                    split_color = node.color.split('-')
                    node.color = (split_color[0], split_color[1])
                        
        def split_children(child_string):
            """Splits a given string by all ',' that are not enclosed by parentheses."""
            
            stack = 0
            children = []
            current = ""
            for c in child_string:
                if (stack == 0) and c == ',':
                    children.append(current)
                    current = ""
                elif c == '(':
                    stack += 1
                    current += c
                elif c == ')':
                    if stack <= 0:
                        raise ValueError("Invalid Newick-String!")
                    stack -= 1
                    current += c
                else:
                    current += c
            children.append(current.strip())
            return children
        
        if not isinstance(newick, str):
            raise ValueError("Newick parser needs a 'str' as input.")
        end = newick.find(";")
        if end != -1:
            newick = newick[:end]
        temp_root = PhyloTreeNode(-1)
        parse_subtree(temp_root, newick)
        if temp_root.children:
            root = temp_root.children[0]
            root.dist = 0.0                 # set distance of the root to 0
            root.detach()                   # remove the parent temp_root
                                            # (important for non-recursive to_newick2)
            return PhyloTree(root)
        else:
            raise ValueError("Invalid Newick-String!")
    
    
    def reconstruct_IDs(self):
        """Reconstruct the (leaf) IDs."""
        
        self.number_of_species = 0
        IDs = set()
        
        for v in self.preorder():
            if not v.children:
                self.number_of_species += 1
            if v.label.isdigit():
                v.ID = int(v.label)
                IDs.add(v.ID)
        
        # assign new IDs to internal nodes
        current_ID = 0
        for v in self.preorder():
            if str(v.ID) != v.label:
                while current_ID in IDs:
                    current_ID += 1
                v.ID = current_ID
                IDs.add(current_ID)
                
                
    def reconstruct_timestamps(self):
        """Reconstruct the timestamps."""
        
        self.root.tstamp = 1.0
        for v in self.preorder():
            if v.parent:
                v.tstamp = v.parent.tstamp - v.dist
    
# --------------------------------------------------------------------------
#                         TREE  <--->  NETWORKX
# --------------------------------------------------------------------------
            
    def to_nx(self):
        
        self.check_integrity()
        G = nx.DiGraph()
        
        for u, v in self.edges():
            if u.ID not in G:
                G.add_node(u.ID, label=u.label, color=u.color, tstamp=u.tstamp)
            if v.ID not in G:
                G.add_node(v.ID, label=v.label, color=v.color, tstamp=v.tstamp)
            if u is v or u.ID == v.ID:
                print("Loop at", str(u), str(v), v.transferred)
            G.add_edge(u.ID, v.ID, dist=v.dist, transferred=v.transferred)
            
        return G, self.root.ID
    
    
    @staticmethod
    def parse_nx(G, root):
        
        number_of_leaves = 0
    
        def build_tree(ID, parent=None):
            nonlocal number_of_leaves
            treenode = PhyloTreeNode(ID, label=G.nodes[ID]['label'])
            if parent:
                parent.add_child(treenode)
                if 'dist' in G.edges[parent.ID, ID]:
                    treenode.dist = G.edges[parent.ID, ID]['dist']
                if 'transferred' in G.edges[parent.ID, ID]:
                    treenode.transferred = G.edges[parent.ID, ID]['transferred']
            
            if 'label' in G.nodes[ID]:
                treenode.label = G.nodes[ID]['label']
            if 'color' in G.nodes[ID]:
                treenode.color = G.nodes[ID]['color']
            if 'tstamp' in G.nodes[ID]:
                treenode.tstamp = G.nodes[ID]['tstamp']
            
            for child_id in G.neighbors(ID):
                build_tree(child_id, parent=treenode)
            if G.out_degree(ID) == 0:
                number_of_leaves += 1
            
            return treenode
        tree = PhyloTree(build_tree(root))
        tree.number_of_species = number_of_leaves
        
        return tree
# --------------------------------------------------------------------------

    
    def copy(self):
        
        orig_to_new = {}
        
        for orig in self.preorder():
            new = PhyloTreeNode(orig.ID, label=orig.label, 
                                color=orig.color, dist=orig.dist,
                                tstamp=orig.tstamp,
                                transferred=orig.transferred)
            orig_to_new[orig] = new
            if orig.parent:
                orig_to_new[orig.parent].add_child(new)
        
        return PhyloTree(orig_to_new[self.root])
    
    
    @staticmethod
    def random_colored_tree(N, colors, binary=False):
        """Creates a random colored tree.
        
        The number of leaves and the color labels are specified in the
        parameters 'N' and 'colors', respectively. Each non-leaf node in the 
        resulting tree will have at least children (property of phylogenetic
        trees).
        
        Keyword arguments:
            binary - forces the tree to be binary; default is False
        """
        
        if not (isinstance(N, int) and isinstance(colors, collections.Iterable)):
            raise TypeError("N must be of type 'int' and colors must be iterable!")
        root = PhyloTreeNode(0, label="0")
        tree = PhyloTree(root)
        node_list = [root]
        break_prob = [0.5, 0.5]
        nr, leaf_count = 1, 1
        
        while leaf_count < N:
            node = random.choice(node_list)
            
            if not node.children: 
                # to be phylogenetic at least two children must be added
                new_child1 = PhyloTreeNode(nr, label=str(nr))
                new_child2 = PhyloTreeNode(nr+1, label=str(nr+1))
                node.add_child(new_child1)
                node.add_child(new_child2)
                node_list.extend(node.children)
                nr += 2
                leaf_count += 1
            elif node.children and not binary:
                # add only one child if there are already children
                
                # probability to add another child (decraeses exponentially)
                break_prob[0] = 1 / 1.4**len(node.children)
                # probability to choose another node
                break_prob[1] = 1 - break_prob[0]
                if random.choices( (0,1), weights=break_prob )[0] == 1:
                    continue
                
                new_child = PhyloTreeNode(nr, label=str(nr))
                node.add_child(new_child)
                node_list.append(new_child)
                nr += 1
                leaf_count += 1
                
        for node in node_list:                          # assign colors
            if not node.children:                       # to leaves randomly
                node.color = random.choice(colors)
                
        return tree
    
    
    def check_integrity(self):
        
        for v in self.preorder():
            for child in v.children:
                if child is v:
                    print("Loop at " + str(v))
                    raise KeyboardInterrupt
                if child.parent is not v:
                    print("PhyloTree invalid for " + str(v) + " and " + str(child))
                    raise KeyboardInterrupt

    
if __name__ == "__main__":
    colors = ("s", "t", "v", "w")
    N = 20
    
    t = PhyloTree.random_colored_tree(N, colors)
    print("------------- Random tree test -------------")
    print( t.to_newick() )
    print("--------------------------------------------")
    
    t2 = PhyloTree.parse_newick(t.to_newick())
    print( t2.to_newick() )
    
    nx_tree, nx_root = t.to_nx()
    t3 = PhyloTree.parse_nx(nx_tree, nx_root)
    print("--------------------------------------------")
    print( t3.to_newick() )
