# Supplementary material for: From pairs of most similar sequences to phylogenetic best matches
Source: Algorithms Mol Biol. 2020 Apr 9;15:5. doi: 10.1186/s13015-020-00165-2 (PMC7147060; doi:10.1186/s13015-020-00165-2)
Supplement: Supplementary file 2 — Additional file 2. This archive contains the simulated data set comprising 2000 species and gene tree scenarios (trees.zip), the current version of the AsymmeTree package (v0.0.5) for the simulation of such weighted scenarios. Moreover, the Python scripts for the generation and analysis of sequence data are supplied (see README.txt for more details). [file 13015_2020_165_MOESM2_ESM.zip › Suppl1_simulated_scenarios/asymmetree/tools/hdtgraph/DynamicGraph.py]

# -*- coding: utf-8 -*-

"""
Poly-logarithmic dynamic graph algorithm for Python 3.

Implementation of the poly-logarithmic dynamic graph structure described by
Holm et al. 2001 as Python 3 module. The datastructure uses Euler tour trees
(Henzinger and King 1999) to determine in O(log n) time whether to given
nodes are connected.

Classes in this module:
    - Edge
    - Level
    - Graph

References:
    - Jacob Holm, Kristian de Lichtenberg, and Mikkel Thorup. 
      Poly-logarithmic deterministic fully-dynamic algorithms for 
      connectivity, minimum spanning tree, 2-edge, and biconnectivity. 
      J. ACM, 48(4):723–760, July 2001.
    - Monika Rauch Henzinger, Valerie King. Randomized fully dynamic graph 
      algorithms with polylogarithmic time per operation. J. ACM 46(4) 
      July 1999. 502–536.
"""

from asymmetree.tools.hdtgraph.ETTree import ETTree, ETTreeNode, DGNode
from asymmetree.tools.Tree import Tree


__author__ = "David Schaller"
__copyright__ = "Copyright (C) 2018, David Schaller"


class Edge:
    
    __slots__ = ['e', 'level', 'tree_edge', 'dllist_entries']
    
    def __init__(self, e, level=0, tree_edge=False):
        self.e = e                      # edge as tuple (u, v)
        self.level = level              # current level of this edge
        self.tree_edge = tree_edge      # is it a tree edge
        self.dllist_entries = None      # reference to doubly-linked-list
                                        # entries (both ends)
        
        
    def __eq__(self, other):
        return (self.e == other.e)
    
    
    def __hash__(self):
        return hash( self.e )
    
    
    def __repr__(self):
        tree = " tree" if self.tree_edge else ""
        return str(self.e) + "," + str(self.level) + tree
    

class Level:
    
    def __init__(self, index):
        
        self.index = index
        self.forest = set()         # spanning forest (ET trees)
        self.nodedict = dict()      # maps value --> DGNode (of this level)
    
    
    def connected(self, u, v):
        """Determine whether u and v are connected on this level."""
        
        node1, node2 = None, None
        if u in self.nodedict:
            node1 = self.nodedict[u]
        if v in self.nodedict:
            node2 = self.nodedict[v]
        if not (node1 and node2):
            return False
        return node1.active_occ.get_root() is node2.active_occ.get_root()
    
    
    def add_node(self, v):
        """Add a loose node on this level."""
        
        new_etnode = ETTreeNode(v, active=True)
        self.nodedict[v] = DGNode(v, active_occ=new_etnode)
        self.forest.add( ETTree(root=new_etnode, nodedict=self.nodedict, 
                                start=new_etnode, end=new_etnode) )
    
    
    def connect(self, u, v, edge=None):
        """Connect to ETTs by the edge (u,v) on this level.
        
        Keyword argument:
            edge - reference to the edge (u,v), use this if the edge is 
                   a tree edge on this level, default=None
        """
        
        if u not in self.nodedict:
            self.add_node(u)
        if v not in self.nodedict:
            self.add_node(v)
        ett1 = self.nodedict[u].active_occ.get_root().ett
        ett2 = self.nodedict[v].active_occ.get_root().ett
        if ett1 is ett2:
            print("Nodes", u, "and", v, "on level", self.index, "are already connected!")
            return
        new_ett = ETTree.link(ett1, ett2, u, v)
        if not new_ett:
            print("Link operation was not successful!")
            return
        if edge:
            edge.dllist_entries = (self.nodedict[u].tree_edges.append(edge),
                                   self.nodedict[v].tree_edges.append(edge))
        self.forest.remove(ett1)
        self.forest.remove(ett2)
        self.forest.add(new_ett)
        return True
    
    
    def add_nontree_edge(self, e):
        """Add a non-tree edge to its end points on this level."""
        
        u, v = e.e[0], e.e[1]
        if u not in self.nodedict:      # (Can that ever happen?)
            self.add_node(u)
        if v not in self.nodedict:      # (Can that ever happen?)
            self.add_node(v)
        e.dllist_entries = (self.nodedict[u].nontree_edges.append(e),
                            self.nodedict[v].nontree_edges.append(e))
    
    
    def cut(self, u, v):
        """Cut the tree edge (u,v) on this level."""
        
        if not (u in self.nodedict and v in self.nodedict):
            print("Could not find nodes", u, "and", v, "on level", self.index, "!")
            return
        ett1 = self.nodedict[u].active_occ.get_root().ett
        ett2 = self.nodedict[v].active_occ.get_root().ett
        if ett1 is not ett2:
            print("Nodes", u, "and", v, "are not connected on level", self.index, "!")
        result = ett1.cut(u, v)
        if not result:
            print("Nodes", u, "and", v, "on level", self.index, "are not connected!")
            return
        self.forest.add(result[1])      # result[0] is the original instance
                                        # and therefore already in the forest
        return True
        
        
class Graph:
    
    def __init__(self):
        
        self.levels = [Level(0)]
        self.edges = dict()
    
    
    def get_nodes(self):
        """Generator for the nodes in the graph."""
        
        yield from self.levels[0].nodedict.keys()
    
    
    def get_edges(self):
        """Generator for the edges in the graph."""
        
        yield from self.edges.keys()
    
    
    def has_node(self, v):
        """Determine whether a node is in the graph."""
        
        return v in self.levels[0].nodehash
    
    
    def has_edge(self, u, v):
        """Determine whether an edge is in the graph."""
        
        try:
            if u > v:
                u, v = v, u
        except TypeError:
            if id(u) > id(v):
                u, v = v, u
        return (u, v) in self.edges
    
    
    def connected(self, u, v, level=0):
        """Determine in O(log n) whether u and v are connected in the graph."""
        
        return self.levels[level].connected(u, v)
    
    
    def get_component(self, u):
        """Return the connected component (ETT) of a given value."""
        
        if u in self.levels[0].nodedict:
            return self.levels[0].nodedict[u].active_occ.get_root().ett
        else:
            return None
    
    
    def insert_node(self, v):
        """Insert a loose node into the graph."""
        
        if v in self.levels[0].nodedict:
            print("Node", v, "is already in the graph.")
        else:
            self.levels[0].add_node(v)
    
    
    def insert_edge(self, u, v):
        """Insert an edge into the graph."""
        
        try:
            if u > v:
                u, v = v, u
        except TypeError:
            if id(u) > id(v):
                u, v = v, u
        e = (u, v)
        if e in self.edges:    # edge already exists
            return
        
        if self.connected(u, v):
            new_edge = Edge(e, tree_edge=False)             # new edge on level 0
            self.levels[0].add_nontree_edge(new_edge)       # append nontree edge to u and v
        else:
            new_edge = Edge(e, tree_edge=True)              # new edge on level 0
            self.levels[0].connect(u, v, edge=new_edge)     # connect + append tree edge to u and v
        self.edges[e] = new_edge
    
    
    def delete_edge(self, u, v):
        """Delete an edge from the graph."""
        
        try:
            if u > v:
                u, v = v, u
        except TypeError:
            if id(u) > id(v):
                u, v = v, u
        e = (u, v)
        if e not in self.edges:     # edge does not exist
            return
        e = self.edges[e]
        self.edges.pop(e.e)
        l = self.levels[e.level]
        
        # e is not a tree edge --> simply delete e
        if e.tree_edge == False:
            if u in l.nodedict:
                l.nodedict[u].nontree_edges.remove_element(e.dllist_entries[0])
            if v in l.nodedict:
                l.nodedict[v].nontree_edges.remove_element(e.dllist_entries[1])
        
        # e is a tree edge --> search for replacement
        else:
            l.nodedict[u].tree_edges.remove_element(e.dllist_entries[0])
            l.nodedict[v].tree_edges.remove_element(e.dllist_entries[1])
            # remove e on all levels <= l(e)
            for i in range(l.index, -1, -1):
                if not self.levels[i].cut(u, v):
                    print("Something went wrong on level", i)
                    return
            self._replace(u, v, l)
    
    
    def _replace(self, u, v, l):
        """Search for an replacement edge to reconnect u and v on level l."""
        
        ett1 = l.nodedict[u].active_occ.get_root().ett
        ett2 = l.nodedict[v].active_occ.get_root().ett
        if ett1.get_size() <= ett2.get_size():
            smaller_ett = ett1
            root2 = ett2.root
        else:
            smaller_ett = ett2
            root2 = ett1.root
        self._raise_tree_edges(smaller_ett, l)
        found = None
        for occ in smaller_ett:
            if occ.active:
                dgnode = l.nodedict[occ.value]
                while dgnode.nontree_edges:
                    f = dgnode.nontree_edges.popleft()
                    if f.e[0] == dgnode.value:
                        other_end = f.e[1]
                        l.nodedict[other_end].nontree_edges.remove_element(f.dllist_entries[1])
                    else:
                        other_end = f.e[0]
                        l.nodedict[other_end].nontree_edges.remove_element(f.dllist_entries[0])
                    
                    # f is a replacement edge
                    if (other_end in l.nodedict) and (l.nodedict[other_end].active_occ.get_root() is root2):
                        found = f
                        break
                    # f is not a replacement edge --> raise to next level
                    else:
                        f.level += 1
                        self.levels[l.index+1].add_nontree_edge(f)
            if found: break
        if found:
            found.tree_edge = True
            found.dllist_entries = None
            u, v = found.e[0], found.e[1]
            l.connect(u, v, found)
            for i in range(l.index-1, -1, -1):  # reconnect on all lower levels
                self.levels[i].connect(u, v)
        elif l.index > 0:
            self._replace(u, v, self.levels[l.index-1])
            
        
    def _raise_tree_edges(self, ett, l):
        """Raise all tree edges of an ETT to the next level."""
        
        if l.index >= len(self.levels)-1:
            self.levels.append( Level(len(self.levels)) ) # create new level
            
        for occ in ett:
            if occ.active:
                dgnode = l.nodedict[occ.value]
                for tree_edge in dgnode.tree_edges:
                    if tree_edge.level == l.index:
                        tree_edge.level += 1
                        u, v = tree_edge.e[0], tree_edge.e[1]
                        self.levels[l.index+1].connect(u, v, edge=tree_edge)
                        
                # remove all tree edges (of this ET tree) on this level
                dgnode.tree_edges.clear()
    
    
    def _add_tree_edges(self, node):
        
            nodedict = self.levels[0].nodedict
            for child in node.children:
                nodedict[child] = DGNode(child)
                if id(node) < id(child):
                    e = (node, child)
                else:
                    e = (child, node)
                    
                new_edge = Edge(e, level=0, tree_edge=True)
                new_edge.dllist_entries = (nodedict[e[0]].tree_edges.append(new_edge),
                                           nodedict[e[1]].tree_edges.append(new_edge))
                self.edges[e] = new_edge
                self._add_tree_edges(child)
    
    
    def add_loose_tree(self, tree):
        """Add the edges of a tree as undirected edges.
        
        The elements of the 'Tree' instance must not yet be nodes in the graph.
        """
        
        if not isinstance(tree, Tree):
            raise TypeError("Instance of type 'Tree' required!")
        
        nodedict = self.levels[0].nodedict
        nodedict[tree.root] = DGNode(tree.root)
        self._add_tree_edges(tree.root)
        ett = ETTree.initialize_from_tree(tree, nodedict=nodedict)
        if not ett:
            return
        self.levels[0].forest.add(ett)
        
    
    def is_connected(self):
        """Determine if the graph is connected (on level 0)."""
        
        if len(self.levels[0].forest) == 1:
            for ett in self.levels[0].forest:
                return ett
        else:
            return False
    
    
    def component_iterator(self, representative):
        """Iterator over the connected component of a given value."""
        
        for occ in self.get_component(representative):
            if occ.active:
                yield occ.value
    
    
    def print_ett_forest(self, level=0):
        """Print Euler tour of the spanning forest.
        
        Intended for testing purpose.
        Keyword argument:
            level - level of the ETT spanning forest to be printed,
                    choose "all" for printing all levels, default=0
        """
        
        if level == "all":
            for l in self.levels:
                print("----- Level", l.index, "-----")
                for ett in l.forest:
                    print(ett.ET_to_list(), ett.get_size())
        else:
            for ett in self.levels[level].forest:
                print(ett.ET_to_list(), ett.get_size())
    

if __name__ == "__main__":
    
    graph = Graph()
    
    import random
    insert = []
    for i in range(100):
        a = random.randint(0, 20)
        b = random.randint(0, 20)
        if a != b:
            insert.append( (a, b) )
    
    for e in insert:
        graph.insert_edge(e[0], e[1])

    for e in random.sample(insert, 30):
        print("edge", e[0], e[1])
        graph.delete_edge(e[0], e[1])

    graph.print_ett_forest(level="all")
