# Supplementary material for: From pairs of most similar sequences to phylogenetic best matches
Source: Algorithms Mol Biol. 2020 Apr 9;15:5. doi: 10.1186/s13015-020-00165-2 (PMC7147060; doi:10.1186/s13015-020-00165-2)
Supplement: Supplementary file 2 — Additional file 2. This archive contains the simulated data set comprising 2000 species and gene tree scenarios (trees.zip), the current version of the AsymmeTree package (v0.0.5) for the simulation of such weighted scenarios. Moreover, the Python scripts for the generation and analysis of sequence data are supplied (see README.txt for more details). [file 13015_2020_165_MOESM2_ESM.zip › Suppl1_simulated_scenarios/asymmetree/tools/hdtgraph/ETTree.py]

# -*- coding: utf-8 -*-

"""
Euler tour tree as AVL-tree.
    
Implementation of an Euler tour tree for dynamic graph algorithm. A version
of AVL-trees is used as balanced binary tree.

References:
    - Monika Rauch Henzinger, Valerie King. Randomized fully dynamic graph 
      algorithms with polylogarithmic time per operation. J. ACM 46(4) 
      July 1999. 502–536.
"""

from asymmetree.tools.DoublyLinkedList import DLList


__author__ = "David Schaller"
__copyright__ = "Copyright (C) 2018, David Schaller"


class DGNode:
    """Dynamic graph node."""
    
    __slots__ = ['value', 'tree_edges', 'nontree_edges',
                 'active_occ', 'occurrences']
    
    def __init__(self, value, active_occ=None):
        
        self.value = value
        self.tree_edges = DLList()
        self.nontree_edges = DLList()
        self.active_occ = active_occ
        
        # list of occurrences (of this node) in the Euler tour
        self.occurrences = DLList()
        if active_occ:
            active_occ.occ = self.occurrences.append(active_occ)


class ETTreeNode:
    
    __slots__ = ['value', 'parent', 'left', 'right', 'prev_occ', 'next_occ',
                 'height', 'size', 'active', 'occ', 'ett']
    
    def __init__(self, value, prev_occ=None, next_occ=None, active=False, ett=None):
        
        self.value = value
        self.parent = None
        self.left = None
        self.right = None
        
        self.prev_occ = prev_occ            # reference to previous occurence
        self.next_occ = next_occ            # reference to next occurence
        
        self.height = 1                     # height of the subtree --> for rebalancing
        self.size = 1 if active else 0      # stores number of active occurences in its subtree
        
        self.active = 1 if active else 0    # active occurrence?
        self.occ = None                     # reference to list entry in occurrences
        
        self.ett = None                     # root stores a reference to the ET tree
   
    
    def get_balance(self):
        if self.left and self.right:
            return self.left.height - self.right.height
        elif self.left:
            return self.left.height
        elif self.right:
            return -(self.right.height)
        else:
            return 0
    
    
    def get_root(self):
        current = self
        while current.parent:
            current = current.parent
        return current
    
    
    def __str__(self):
        return "Occ_" + str(self.value)
 

class ETTree:
    """Euler tour tree.
    
    Represents an Euler tour of a (spanning) tree as a balanced binary tree,
    which is here implemented as an AVL-tree.
    """
    
    __slots__ = ['root', 'nodedict', 'start', 'end', 'current_occ']
    
    def __init__(self, root=None, nodedict=None, start=None, end=None):
        
        self.root = root                            # root of the ET-Tree
        if self.root:
            self.root.ett = self
        if nodedict is not None:
            self.nodedict = nodedict                # hash of active Treenodes
        else:
            self.nodedict = dict()
        self.start = start
        self.end = end
    
    
    def __iter__(self):
        
        self.current_occ = self.start
        return self


    def __next__(self):
        
        if self.current_occ:
            x = self.current_occ
            self.current_occ = self.current_occ.next_occ
            return x
        else:
            raise StopIteration
      
    
    def __len__(self):
        
        if self.root:
            return self.root.size
        else:
            return 0
    
    
    def __contains__(self, item):
        
        if item not in self.nodedict:
            return False
        root = self.nodedict[item].active_occ.get_root()
        return root is self.root
    
    
    def get_size(self):
        
        if self.root:
            return self.root.size
        else:
            return 0
    
    
    def insert(self, value):
        
        if not self.root:
            self.root = ETTreeNode(value)
            return
        
        self._insert(value, self.root)
        self.root.ett = self
        
    
    def _insert(self, value, node):
        
        if value == node.value:
            return
        elif value < node.value:
            if node.left:
                self._insert(value, node.left)
            else:
                node.left = ETTreeNode(value, active=True)
                node.left.parent = node
                self.nodedict[value] = DGNode(value, active_occ=node.left)
                self.root = self.rebalance(node)
        else:
            if node.right:
                self._insert(value, node.right)
            else:
                node.right = ETTreeNode(value, active=True)
                node.right.parent = node
                self.nodedict[value] = DGNode(value, active_occ=node.right)
                self.root = self.rebalance(node)
    
    
    def delete_node(self, node, update_refs=False):
        
        if node.left and node.right:
            subst = self.smallest_in_subtree(node.right)    # replace by smallest
            to_rebalance = subst.parent                     # in right subtree
            if to_rebalance is node:
                to_rebalance = subst
            else:
                to_rebalance.left = subst.right
                if subst.right:
                    subst.right.parent = to_rebalance
                subst.right = node.right
                node.right.parent = subst
            subst.left = node.left
            node.left.parent = subst
            par = node.parent
            subst.parent = par
            if par:
                if node is par.left:
                    par.left = subst
                elif node is par.right:
                    par.right = subst
            else:
                self.root = subst
            self.root = self.rebalance(to_rebalance)
        elif node.left:
            par = node.parent
            node.left.parent = par
            if par:
                if node is par.left:
                    par.left = node.left
                elif node is par.right:
                    par.right = node.left
                self.root = self.rebalance(par)
            else:
                self.root = node.left
        elif node.right:
            par = node.parent
            node.right.parent = par
            if par:
                if node is par.left:
                    par.left = node.right
                elif node is par.right:
                    par.right = node.right
                self.root = self.rebalance(par)
            else:
                self.root = node.right
        else:
            par = node.parent
            if par:
                if node is par.left:
                    par.left = None
                elif node is par.right:
                    par.right = None
                self.root = self.rebalance(par)
            else:
                self.root = None
        self.root.ett = self
        node.parent, node.left, node.right = None, None, None   
        
        # update of prev./next references and active occurrence
        if update_refs:
            if node.prev_occ:                           # update occ. links
                node.prev_occ.next_occ = node.next_occ
            if node.next_occ:
                node.next_occ.prev_occ = node.prev_occ
            if node is self.start:
                self.start = node.next_occ
            if node is self.end:
                self.end = node.prev_occ
            
            active = self.nodedict[node.value]
            active.occurrences.remove_element(node.occ)
            if node.active:                             # was it the active occurrence?
                node.active = 0
                replace = active.occurrences[0]         # (arbitrary) new active node
                if replace:
                    replace.active = 1
                    self.nodedict[node.value].active_occ = replace
                    self.update_height_size(replace, propagate=True)
                else:                                   # no replacement found
                    print("Couldn't find a replacement node for", node)
                    del self.nodedict[node.value]
            
    
    @staticmethod
    def initialize_from_tree(tree, nodedict=None):
        """Initialize the ET tree from an Euler tour of a rooted tree."""
        
        if not tree:
            return
        
        ett = ETTree(nodedict=nodedict)
        previous = None
        for occ in tree.euler_generator(id_only=False):
            if occ in ett.nodedict:
                if ett.nodedict[occ].active_occ:
                    ett_node = ETTreeNode(occ, active=False, prev_occ=previous)
                    ett_node.occ = ett.nodedict[occ].occurrences.append(ett_node)
                else:
                    ett_node = ETTreeNode(occ, active=True, prev_occ=previous)
                    ett.nodedict[occ].active_occ = ett_node
                    ett_node.occ = ett.nodedict[occ].occurrences.append(ett_node)
            else:
                ett_node = ETTreeNode(occ, active=True, prev_occ=previous)
                ett.nodedict[occ] = DGNode(occ, active_occ=ett_node)
            if previous:
                previous.next_occ = ett_node
            else:
                ett.start = ett_node
            previous = ett_node
            ett.rightinsert(ett_node)
        ett.end = previous
        return ett

    
    def rightinsert(self, new_node):
        """Insert new element that is greater than all previous elements."""
        
        if not self.root:
            self.root = new_node
            self.root.ett = self
            return
        current_node = self.root
        while current_node.right:
            current_node = current_node.right
        current_node.right = new_node
        new_node.parent = current_node
        self.root = self.rebalance(current_node)
        self.root.ett = self
        self.end = new_node
    
    
    def rebalance(self, node, stop=None):
        
        while node:
            self.update_height_size(node)
            balance = node.get_balance()
            while abs(balance) > 1:
                if balance > 1:
                    if node.left.get_balance() >= 0:    # single rotation needed
                        self.rightrotate(node)
                    else:                               # double rotation needed
                        self.leftrotate(node.left)
                        self.rightrotate(node)
                else:
                    if node.right.get_balance() <= 0:   # single rotation needed
                        self.leftrotate(node)
                    else:                               # double rotation needed
                        self.rightrotate(node.right)
                        self.leftrotate(node)
                balance = node.get_balance()
            if (not node.parent) or (node.parent is stop):
                return node
            node = node.parent
            
            
    def rightrotate(self, y):
        
        x = y.left
        B = x.right
        if y.parent and (y is y.parent.right):
            y.parent.right = x
        elif y.parent and (y is y.parent.left):
            y.parent.left = x
        x.parent = y.parent
        y.parent = x
        x.right = y
        y.left = B
        if B:
            B.parent = y
        self.update_height_size(y)
        self.update_height_size(x)
        
        
    def leftrotate(self, x):
        
        y = x.right
        B = y.left
        if x.parent and (x is x.parent.right):
            x.parent.right = y
        elif x.parent and (x is x.parent.left):
            x.parent.left = y
        y.parent = x.parent
        x.parent = y
        y.left = x
        x.right = B
        if B:
            B.parent = x
        self.update_height_size(x)
        self.update_height_size(y)
        
    
    def update_height_size(self, node, propagate=False):
        
        if not node:
            return
        if node.left and node.right:
            node.height = 1 + max(node.left.height, node.right.height)
            node.size = node.active + node.left.size + node.right.size
        elif node.left:
            node.height = 1 + node.left.height
            node.size = node.active + node.left.size
        elif node.right:
            node.height = 1 + node.right.height
            node.size = node.active + node.right.size
        else:
            node.height = 1
            node.size = node.active
        if propagate:                       # update the path to the root
            self.update_height_size(node.parent, propagate=True)
    
    
    def get_root(self, value):
        
        if value not in self.nodedict:
            print("Could not find node:", value)
            return
        return self.nodedict[value].active_occ.get_root()
        
    
    def smallest_in_subtree(self, node):
        
        current = node
        while current.left:
            current = current.left
        return current
    
    
    def biggest_in_subtree(self, node):
        
        current = node
        while current.right:
            current = current.right
        return current
    
    
    # obsolete
    def get_first_smaller(self, node):
        
        first_smaller = None
        if node.left:
            current = node.left
            while current.right:
                current = current.right
            first_smaller = current
        elif node.parent:
            current = node
            while (current.parent and current.parent.left and 
                   current.parent.left == current):
                current = current.parent
            if (current.parent and current.parent.right and 
                current.parent.right == current):
                first_smaller = current.parent
        return first_smaller
    
    
    # obsolete
    def get_first_greater(self, node):
        
        first_greater = None
        if node.right:
            current = node.right
            while current.left:
                current = current.left
            first_greater = current
        elif node.parent:
            current = node
            while (current.parent and current.parent.right and 
                   current.parent.right == current):
                current = current.parent
            if (current.parent and current.parent.left and 
                current.parent.left == current):
                first_greater = current.parent
        return first_greater
    
    
    def smaller(self, node1, node2):
        """Determines whether occurence 'node1' is smaller than 'node2' with
        respect to the Euler tour."""
        
        if node1 is node2:
            return False
        path1, path2 = [node1], [node2]
        while node1.parent:
            path1.append(node1.parent)
            node1 = node1.parent
        while node2.parent:
            path2.append(node2.parent)
            node2 = node2.parent
        if path1[-1] is not path2[-1]:
            return False
        
        for i in range(-2,-min(len(path1),len(path2))-1,-1):
            if path1[i] is not path2[i]:
                if path1[i] is path1[i].parent.left:
                    return True
                else:
                    return False
        if len(path1) < len(path2):
            if path2[-len(path1)-1] is path1[0].left:
                return False
            else: 
                return True
        elif len(path2) < len(path1):
            if path1[-len(path2)-1] is path2[0].left:
                return True
            else:
                return False
    
    
    def lca(self, node1, node2):
        """Finds the last common ancestor of 2 nodes."""
        
        if node1 is node2:
            return node1
        path1, path2 = [node1], [node2]
        while node1.parent:
            path1.append(node1.parent)
            node1 = node1.parent
        while node2.parent:
            path2.append(node2.parent)
            node2 = node2.parent
        if path1[-1] is not path2[-1]:
            return None
        else:
            lca = path1[-1]
        for i in range(-2,-min(len(path1),len(path2))-1,-1):
            if path1[i] is path2[i]:
                lca = path1[i]
            else:
                break
        return lca
    
    
    def cut(self, node1_val, node2_val):
        
        # vertices equal or not in the tree
        if (node1_val == node2_val or (node1_val not in self.nodedict) or 
            (node2_val not in self.nodedict)):
            print("Could not find edge {" + str(node1_val) + "," + 
                  str(node2_val) + "} in the ET tree! (1)")
            return
        
        # which node is further from ET root --> v, the other node is u
        # --> determine u1, u2, v1, v2
        # search in the shorter occurence list as candidate for v
        u, v = self.nodedict[node1_val], self.nodedict[node2_val]
        if len(u.occurrences) < len(v.occurrences):
            v, u = u, v
        # now v.occurrences has less or equal elements
        
        u1, u2, v1, v2 = None, None, None, None
        for occ in v.occurrences:
            if occ.prev_occ and occ.prev_occ.value == u.value:
                u1, v1 = occ.prev_occ, occ
            if occ.next_occ and occ.next_occ.value == u.value:
                v2, u2 = occ, occ.next_occ
            if u1 and u2:
                break
        if not (u1 and u2):                     # search was not successful
            print("Could not find edge {" + str(node1_val) + "," + 
                  str(node2_val) + "} in the ET tree! (2)")
            return
        if u1 is u2 or self.smaller(u2, u1):    # order must be swapped
            u1, v1, v2, u2 = v2, u2, u1, v1
        
        # now u is enclosing v: ... (u1, v1) ... (v2, u2) ...
        # print(u1, v1, v2, u2)
        
        # trivial case: a single node is enclosed (v1 == v2):
        if v1 is v2:
            self.delete_node(v1)                # parameter update_refs is not
            self.update_height_size(v1)         # necessary here (see below)
            spliced_tree = v1
        # splicing-out of a whole interval:
        else:
            lca = self.lca(v1,v2)
            if not lca:
                print("Nodes v1 and v2 are not connencted!")
                return

            # left side handling
            rebalance1 = None
            subtree1 = v1.left
            subtree2 = v1
            if subtree1:
                v1.left = None
                rebalance1 = subtree1
                subtree1.parent = None
            
            # anything smaller between v1 and lca? --> walk from v1 to lca
            if lca is not v1:
                current = v1
                while current.parent and not (current.parent is lca):
                    if current is current.parent.right:
                        smaller = current.parent
                        subtree2 = smaller.right
                        subtree2.parent = None
                        smaller.right = subtree1
                        if subtree1:
                            subtree1.parent = smaller
                        else:
                            rebalance1 = smaller
                        greater = None
                        current = smaller
                        
                        # walk from smaller to lca to find next node
                        # greater than v1 (at least true for lca.left)
                        while current.parent:
                            if current is current.parent.left:
                                greater = current.parent
                                break
                            current = current.parent
                        if not greater:
                            print("Couldn't find node to attach subtree! (2)")
                            return
                        subtree1 = greater.left
                        subtree1.parent = None
                        greater.left = subtree2
                        subtree2.parent = greater
                        if subtree2.parent is lca:
                            break
                        else:
                            current = subtree2
                    else:
                        current = current.parent
            
            # right side handling
            rebalance4 = None
            subtree4 = v2.right
            subtree3 = v2
            if subtree4:
                v2.right = None
                rebalance4 = subtree4
                subtree4.parent = None
            
            # anything greater between v2 and lca? --> walk from v2 to lca
            if lca is not v2:
                current = v2
                while current.parent and not (current.parent is lca):
                    if current is current.parent.left:
                        greater = current.parent
                        subtree3 = greater.left
                        subtree3.parent = None
                        greater.left = subtree4
                        if subtree4:
                            subtree4.parent = greater
                        else:
                            rebalance4 = greater
                        smaller = None
                        current = greater
                        
                        # walk from greater to lca to find next node
                        # smaller than v2 (at least true for lca.right)
                        while current.parent:
                            if current is current.parent.right:
                                smaller = current.parent
                                break
                            current = current.parent
                        if not smaller:
                            print("Couldn't find node to attach subtree! (3)")
                            return
                        subtree4 = smaller.right
                        subtree4.parent = None
                        smaller.right = subtree3
                        subtree3.parent = smaller
                        if subtree3.parent is lca:
                            break
                        else:
                            current = subtree3
                    else:
                        current = current.parent
            
            # reattaching of the subtrees
            attachment_point = lca.parent
            if attachment_point and (attachment_point.left is lca):
                attach_left = True          # remember where to
            else:                           # attach the subtree
                attach_left = False
                
            # inner sequence (to be spliced out)
            lca.parent = None
            if lca is v1:
                spliced_tree = self.rebalance(v2)
            elif lca is v2:
                spliced_tree = self.rebalance(v1)
            else:
                self.rebalance(v2, stop=lca)
                spliced_tree = self.rebalance(v1)
            
            # fragments of outer sequence
            if subtree1 and subtree4:
                attachment_point1 = self.biggest_in_subtree(rebalance1)
                attachment_point1.right = subtree4
                subtree4.parent = attachment_point1
                subtree1 = self.rebalance(rebalance4)  # passes also rebalance1
            elif subtree1:
                subtree1 = self.rebalance(rebalance1)
            elif subtree4:
                subtree1 = self.rebalance(rebalance4)
            
            # re-ligate outer sequence fragments
            if attachment_point:
                if attach_left:
                    attachment_point.left = subtree1
                else:
                    attachment_point.right = subtree1
                if subtree1:
                    subtree1.parent = attachment_point
                self.root = self.rebalance(attachment_point)
                self.root.ett = self
            else:
                self.root = subtree1
                self.root.ett = self
                subtree1.parent = None

        # handling of the obsolete node u2 (possible active node and occ. links
        # are taken care of in function delete_node(x, update_refs=True) )
        self.delete_node(u2, update_refs=True)
        u1.next_occ = v2.next_occ                   # since u2 is already deleted
        if u1.next_occ:                             # might be None
            u1.next_occ.prev_occ = u1
        else:
            self.end = u1
        v1.prev_occ, v2.next_occ = None, None       # disconnect seq. [v1, v2]
        
        new_ett = ETTree(root=spliced_tree, nodedict=self.nodedict, start=v1, end=v2)
        new_ett.root.ett = new_ett
        
        return (self, new_ett)
    
    
    def reroot(self, value):
        """Reroot an Euler tour at a given value."""
        
        if self.get_root(value) is not self.root:
            print("Node ", value, "is not in this ET tree!")
            return
        old1 = self.smallest_in_subtree(self.root)
        
        # case 1: new root is the old root --> do nothing
        if value == old1.value:
            return self
        
        # case 2: rerooting is necessary
        new_root = self.nodedict[value].occurrences[0]
        if not new_root:
            print("Could not find any occurrence of the new root!")
            return
        second_occ = old1.next_occ                  # remember for later (re-ligation)
        self.delete_node(old1, update_refs=True)    # delete first occ. of the old root
        
        # construct two subsequences: 
        # subtree1 (..., new_root1) and subtree2 [new_root1, ...)
        subtree1 = new_root.left
        subtree2 = new_root
        rebalance1 = None
        if subtree1:
            subtree2.left = None
            subtree1.parent = None
            rebalance1 = subtree1
        # anything smaller on the path to the root?
        # --> walk from new_root to root
        current = new_root
        while current.parent:
            if current is current.parent.right:
                smaller = current.parent
                subtree2 = smaller.right
                subtree2.parent = None
                smaller.right = subtree1
                if subtree1:
                    subtree1.parent = smaller
                else:
                    subtree1 = smaller
                    rebalance1 = smaller
                greater = None
                current = smaller
                while current.parent:
                    if current is current.parent.left:
                        greater = current.parent
                        break
                    current = current.parent
                if greater:
                    subtree1 = greater.left
                    subtree1.parent = None
                    greater.left = subtree2
                    subtree2.parent = greater
                    subtree2 = greater
                    current = subtree2
                else:
                    break
            else:
                current = current.parent
        
        # re-ligate: subtree2 + subtree1 + new occ. of the new root
        subtree2 = self.rebalance(new_root)
        active = self.nodedict[new_root.value]
        new_occ = ETTreeNode(active.value)              # new occ. of the root
        new_occ.occ = active.occurrences.append(new_occ)
        if subtree1:
            subtree1 = self.rebalance(rebalance1)
            
            attachment_point1 = self.biggest_in_subtree(subtree1)
            attachment_point1.right = new_occ           # tree links
            new_occ.parent = attachment_point1
            new_occ.prev_occ = attachment_point1        # ET list links
            attachment_point1.next_occ = new_occ
            
            attachment_point2 = self.biggest_in_subtree(subtree2)
            attachment_point2.right = subtree1          # tree links
            subtree1.parent = attachment_point2
            second_occ.prev_occ = attachment_point2     # ET list links
            attachment_point2.next_occ = second_occ
        else:
            attachment_point = self.biggest_in_subtree(subtree2)
            attachment_point.right = new_occ            # tree links
            new_occ.parent = attachment_point
            new_occ.prev_occ = attachment_point         # ET list links
            attachment_point.next_occ = new_occ
            
        new_root.prev_occ = None
        self.root = self.rebalance(new_occ)
        self.root.ett = self
        self.start, self.end = new_root, new_occ
        
        return self
    
    
    @staticmethod
    def link(ett1, ett2, a, b):
        """Link two ET trees on two given nodes.
        
        Links 'ett1' and 'ett2' at node 'a' and 'b', respectively. Therefore,
        the tours are first rerooted and the merged (+ additional occurrence
        of either 'a' or 'b').
        """
        
        if not (isinstance(ett1, ETTree) and isinstance(ett2, ETTree)):
            raise TypeError("Parameters must be of type 'ETTree'!")
        ett1 = ett1.reroot(a)
        ett2 = ett2.reroot(b)
        if not (ett1 and ett2):
            print("Could not find nodes to link in the ET trees!")
            return
        if ett1.root.size < ett2.root.size:
            ett1, ett2 = ett2, ett1          # now ett2 is smaller
        ett1_last = ett1.end
        ett2_last = ett2.end
        ett2_first = ett2.start
        new_occ = ETTreeNode(ett1_last.value, prev_occ=ett2_last)
        new_occ.occ = ett1.nodedict[ett1_last.value].occurrences.append(new_occ)
        
        ett2_last.right = new_occ            # tree links
        new_occ.parent = ett2_last
        ett1_last.right = ett2.root
        ett2.root.parent = ett1_last
        
        ett2_last.next_occ = new_occ         # ET list links
        ett1_last.next_occ = ett2_first
        ett2_first.prev_occ = ett1_last
        
        new_root = ett1.rebalance(new_occ)
        new_ett = ETTree(root=new_root, nodedict=ett1.nodedict, 
                         start=ett1.start, end=new_occ)
        new_root.ett = new_ett
        
        return new_ett
                
    
    def to_newick(self):
        """Recursive Tree --> Newick (str) function.
        
        Intended for testing purpose.
        """
        
        def construct_newick(node):
            if not (node.left or node.right):
                return str(node.value)# + "-" + str(node.size)+ "-" + str(node.active)
            else:
                if node.left and node.right:
                    s = "(" + construct_newick(node.left) + "," + construct_newick(node.right) + ")"
                elif node.left:
                    s = "(" + construct_newick(node.left) + ",-)"
                elif node.right:
                    s = "(-," + construct_newick(node.right) + ")"
                else:
                    s = ""
                return s + str(node.value)# + "-" + str(node.size) + "-" + str(node.active)
            
        return construct_newick(self.root)
    
    
    def ET_to_list(self):
        """Build a list of the Euler tour.
        
        Intended for testing purpose. Should return the same result like
        the function ET_to_list_recursive().
        """
        
        result = []
        for occ in self:
            result.append(occ.value)
        return result
        
        
    def ET_to_list_recursive(self, node=None):
        """Build a list of the Euler tour (recursive).
        
        Intended for testing purpose.
        """
        
        if not node:
            s = self.ET_to_list_recursive(self.root)
        else:
            s = []
            if node.left:
                s += self.ET_to_list_recursive(node.left)
            s += [node.value]
            if node.right:
                s += self.ET_to_list_recursive(node.right)
        return s
    
    
    def check_integrity(self, node=None):
        """Recursive check of the following properties of the ET tree:
            
        - all children have a correct parent reference
        - the tree is balanced (AVL property)
        - the size (nr. of active occurences) is correct in all subtrees
        Intended for testing purpose.
        """
        
        if not node:
            if not self.root:
                print("Tree has no root!")
                return False
            else:
                return self.check_integrity(self.root)
        else:
            height_left, height_right = 0, 0
            size = node.active
            if node.left:
                if (node is not node.left.parent) or (not self.check_integrity(node.left)):
                    print("Check node:", node, "left")
                    return False
                height_left = node.left.height
                size += node.left.size
            if node.right:
                if (node is not node.right.parent) or (not self.check_integrity(node.right)):
                    print("Check node:", node, "right")
                    return False
                height_right = node.right.height
                size += node.right.size
            if abs(node.get_balance()) > 1:
                print("Node", node, "is unbalanced!")
                return False
            if node.height != 1 + max(height_left, height_right):
                print("Height of node", node, "is incorrect!")
                return False
            if node.size != size:
                print("Size of node", node, "is incorrect!")
                return False
            return True
