# Supplementary material for: From pairs of most similar sequences to phylogenetic best matches
Source: Algorithms Mol Biol. 2020 Apr 9;15:5. doi: 10.1186/s13015-020-00165-2 (PMC7147060; doi:10.1186/s13015-020-00165-2)
Supplement: Supplementary file 2 — Additional file 2. This archive contains the simulated data set comprising 2000 species and gene tree scenarios (trees.zip), the current version of the AsymmeTree package (v0.0.5) for the simulation of such weighted scenarios. Moreover, the Python scripts for the generation and analysis of sequence data are supplied (see README.txt for more details). [file 13015_2020_165_MOESM2_ESM.zip › Suppl1_simulated_scenarios/asymmetree/tools/Tree.py]

# -*- coding: utf-8 -*-

import itertools, random

import asymmetree.tools.DoublyLinkedList as dll


class TreeNode:
    """Class 'TreeNode'.
    
    Components for class 'Tree'. Contains a list of children as well as a
    reference to the parent node.
    """
    
    __slots__ = ['ID', 'label', 'parent', 'parent_dll_element',
                 'children', 'leaves']
    
    
    def __init__(self, ID, label=""):
        
        self.ID = ID
        self.label = label
        self.parent = None
        self.children = dll.DLList()
        self.parent_dll_element = None      # reference to doubly-linked list element
                                            # in the parents' children
    
    def __str__(self):
        
        return str(self.label)
    
    
    def __repr__(self):
        
        return "tn" + str(self.ID)
    
                                            
    def add_child(self, child_node):
        
        # do nothing if child_node is already a child of self
        
        if child_node.parent is None:
            child_node.parent = self
            child_node.parent_dll_element = self.children.append(child_node)
        
        elif child_node.parent is not self:
            child_node.parent.remove_child(child_node)
            child_node.parent = self
            child_node.parent_dll_element = self.children.append(child_node)  
    
    
    def remove_child(self, child_node):
        
        if child_node.parent is self:
            self.children.remove_element(child_node.parent_dll_element)
            child_node.parent = None
            child_node.parent_dll_element = None
        else:
            raise ValueError("Not a child of this node!")
            
            
    def detach(self):
        
        if self.parent is not None:
            self.parent.remove_child(self)
        else:
            self.parent = None
            self.parent_dll_element = None
        

class Tree:
    
    # corresponding node type
    node_type = TreeNode
    
    
    def __init__(self, root):
        self.root = root
    
    
    def preorder(self, node=None):
        """Generator for preorder traversal of the tree."""
        
        if node is None:
            yield from self.preorder(node=self.root)
        else:
            yield node
            for child in node.children:
                yield from self.preorder(node=child)
    
    
    def postorder(self, node=None):
        """Generator for postorder traversal of the tree."""
        
        if node is None:
            yield from self.postorder(node=self.root)
        else:
            for child in node.children:
                yield from self.postorder(node=child)
            yield node
            
    
    def inner_vertices(self, node=None):
        """Generator for inner vertices in preorder."""
        
        if node is None:
            yield from self.inner_vertices(node=self.root)
        else:
            if node.children:
                yield node
                for child in node.children:
                    yield from self.inner_vertices(node=child)
            
    
    def edges(self, node=None):
        """Generator for all edges of the tree."""
        
        if node is None:
            yield from self.edges(node=self.root)
        else:
            for child in node.children:
                yield (node, child)
                yield from self.edges(node=child)
                
    
    def inner_edges(self, node=None):
        """Generator for all inner edges of the tree."""
        
        if node is None:
            yield from self.inner_edges(node=self.root)
        else:
            for child in node.children:
                if child.children:
                    yield (node, child)
                    yield from self.inner_edges(node=child)
                
    
    def euler_generator(self, node=None, id_only=False):
        """Generator for an Euler tour of the tree."""
        
        if node is None:
            yield from self.euler_generator(node=self.root, id_only=id_only)
        else:
            if id_only: yield node.ID
            else: yield node
            
            for child in node.children:
                yield from self.euler_generator(node=child, id_only=id_only)
                
                if id_only: yield node.ID
                else: yield node
            
    
    def supply_leaves(self, node=None):
        """Add the leaves to all nodes that are in the subtree of a specific node."""
        
        if node is None:
            self.supply_leaves(self.root)
            return self.root.leaves
        else:
            node.leaves = []
            if not node.children:
                node.leaves.append(node)
            else:
                for child in node.children:
                    node.leaves.extend(self.supply_leaves(child))
            return node.leaves
        
        
    def get_triples(self):
        """Retrieve a list of all triples of the tree.
        
        Warning: Algorithm works recursively and can produce extremely 
        large lists.
        """
                
        self.supply_leaves()
        triples = []
        
        for u in self.preorder():
            for v1, v2 in itertools.permutations(u.children, 2):
                if len(v2.leaves) > 1:
                    for t3 in v1.leaves:
                        for t1, t2 in itertools.combinations(v2.leaves, 2):
                            triples.append( (t1, t2, t3) )
        
        return triples
    
    
    def delete_and_reconnect(self, node):
        """Delete a node from the tree and reconnect its parent and children."""
        
        parent = node.parent
        if not parent:
            print("Cannot delete and reconnect root '{node}'!".format(node))
            return False
        else:
            parent.remove_child(node)
            
            # copy list of children to edit edges
            children = [child for child in node.children]
            for child in children:
                parent.add_child(child)
                    
            node.children.clear()
        
        return parent
        
    
    def to_newick(self, node=None):
        """Recursive Tree --> Newick (str) function."""
        
        if node is None:
            return self.to_newick(self.root) + ";"
        elif not node.children:
            return str(node)
        else:
            s = ''
            for child in node.children:
                s += self.to_newick(node=child) + ","
            return "({}){}".format(s[:-1], node)
      
    
    def get_hierarchy(self):
        """Return the hierarchy set on the leaf labels defined by the tree."""
        
        self.supply_leaves()
        
        hierarchy = set()
        
        for v in self.preorder():
            
            A = [leaf.label for leaf in v.leaves]
            A.sort()
            A = tuple(A)
            hierarchy.add(A)
            
        return hierarchy
    
    
    def compare_topology(self, other):
        """Compare the tree topology based on the hierarchies.
        
        Only works for binary trees."""
        
        hierarchy1 = sorted(self.get_hierarchy())
        hierarchy2 = sorted(other.get_hierarchy())
        
        if len(hierarchy1) != len(hierarchy2):
            print("Unequal sizes of the hierarchy sets: {} and {}".format(len(hierarchy1), len(hierarchy2)))
            return False
        
        for i in range(len(hierarchy1)):
            
#            if len(hierarchy1[i]) > 1:
#                print(hierarchy1[i])
#                print(hierarchy2[i])
            
            if hierarchy1[i] != hierarchy2[i]:
                print("Hierarchies not equal:\n{}\n{}".format(hierarchy1[i], hierarchy2[i]))
                return False
        
        return True
    
    
    @staticmethod
    def random_tree(N, binary=False):
        """Creates a random tree.
        
        The number of leaves is specified by the parameter 'N'. Each non-leaf
        node in the resulting tree will have at least children (property of
        phylogenetic trees).
        
        Keyword arguments:
            binary - forces the tree to be binary; default is False
        """
        
        if not (isinstance(N, int)):
            raise TypeError("N must be of type 'int'!")
        root = TreeNode(0, label="0")
        tree = Tree(root)
        node_list = [root]
        break_prob = [0.5, 0.5]
        nr, leaf_count = 1, 1
        
        while leaf_count < N:
            node = random.choice(node_list)
            
            if not node.children: 
                # to be phylogenetic at least two children must be added
                new_child1 = TreeNode(nr, label=str(nr))
                new_child2 = TreeNode(nr+1, label=str(nr+1))
                node.add_child(new_child1)
                node.add_child(new_child2)
                node_list.extend(node.children)
                nr += 2
                leaf_count += 1
            elif node.children and not binary:
                # add only one child if there are already children
                
                # probability to add another child (decraeses exponentially)
                break_prob[0] = 1 / 1.4**len(node.children)
                # probability to choose another node
                break_prob[1] = 1 - break_prob[0]
                if random.choices( (0,1), weights=break_prob )[0] == 1:
                    continue
                
                new_child = TreeNode(nr, label=str(nr))
                node.add_child(new_child)
                node_list.append(new_child)
                nr += 1
                leaf_count += 1
                
        return tree
