# Supplementary material for: From pairs of most similar sequences to phylogenetic best matches
Source: Algorithms Mol Biol. 2020 Apr 9;15:5. doi: 10.1186/s13015-020-00165-2 (PMC7147060; doi:10.1186/s13015-020-00165-2)
Supplement: Supplementary file 2 — Additional file 2. This archive contains the simulated data set comprising 2000 species and gene tree scenarios (trees.zip), the current version of the AsymmeTree package (v0.0.5) for the simulation of such weighted scenarios. Moreover, the Python scripts for the generation and analysis of sequence data are supplied (see README.txt for more details). [file 13015_2020_165_MOESM2_ESM.zip › Suppl1_simulated_scenarios/asymmetree/tools/DoublyLinkedList.py]

# -*- coding: utf-8 -*-

"""
Doubly-linked list.

Implementation of a doubly-linked list in Python 3. The list enables access
to single list elements in order to modify/delete values in constant time.

Classes in this module:
    - DLListElement     (doubly-linked list element)
    - DLList            (doubly-linked list)
"""

import collections


__author__ = "David Schaller"
__copyright__ = "Copyright (C) 2020, David Schaller"


class DLListElement:
    """Doubly-linked list element."""
    
    __slots__ = ['value', 'prev_el', 'next_el']
    
    def __init__(self, value, prev_el=None, next_el=None):
        
        self.value = value
        self.prev_el = prev_el
        self.next_el = next_el


class DLList:
    """Doubly-linked list."""
    
    __slots__ = ['_first', '_last', 'count', 'current']
    
    def __init__(self, *args):
        
        self._first = None
        self._last = None
        self.count = 0
        for arg in args:
            if isinstance(arg, collections.Iterable):
                for item in arg:
                    self.append(item)
            else:
                self.append(item)
        
    
    def __len__(self):
        
        return self.count
    
    
    def __nonzero__(self):
        
        return True if self.count > 0 else False
    
    
    def __iter__(self):
        
        return DLListIterator(self)


    def __next__(self):
        
        pass
    
    
    def __getitem__(self, index):
        
        if not isinstance(index, int):
            raise TypeError("Index must be of type 'int'!")
        if index >= 0:
            if index >= self.count:
                raise IndexError("Index " + str(index) + " is out of bounds!")
            element = self._first
            for i in range(index):
                element = element.next_el
            return element.value
        else:
            if index < (-self.count):
                raise IndexError("Index " + str(index) + " is out of bounds!")
            element = self._last
            for i in range(-index - 1):
                element = element.prev_el
            return element.value
        raise IndexError("Index " + str(index) + " is out of bounds!")
    
    
    def first(self):
        
        return self._first.value
    
    
    def last(self):
        
        return self._last.value
    
    
    def first_element(self):
        
        return self._first
    
    
    def append(self, value):
        
        new_end = DLListElement(value, prev_el=self._last)
        if self._last:
            self._last.next_el = new_end
        self._last = new_end
        if not self._first:
            self._first = new_end
        self.count += 1
        return new_end
    
    
    def extend(self, iterable):
        
        for value in iterable:
            self.append(value)
    
    
    def append_left(self, value):
        
        new_start = DLListElement(value, next_el=self._first)
        if self._first:
            self._first.prev_el = new_start
        self._first = new_start
        if not self._last:
            self._last = new_start
        self.count += 1
        return new_start
    
    
    def remove_element(self, element):
        """Remove an item by reference to the 'DLListElement' instance in O(1)."""
        
        if element.prev_el:
            element.prev_el.next_el = element.next_el
        if element.next_el:
            element.next_el.prev_el = element.prev_el
        if self._first is element:
            self._first = element.next_el
        if self._last is element:
            self._last = element.prev_el
        element.prev_el, element.next_el = None, None
        self.count -= 1
    
    
    def remove(self, value):
        """Remove an item by value in O(n)."""
        
        element = self._first
        while element:
            if element.value == value:
                self.remove_element(element)
                return
            element = element.next_el
        raise KeyError("Value", value, "is not in the doubly-linked list!")
    
    
    def popright(self):
        """Removes the last element of the list and returns its value."""
        
        if self._last:
            value = self._last.value
            self.remove_element(self._last)
            return value
        else:
            return None
    
    
    def popleft(self):
        """Removes the first element of the list and returns its value."""
        
        if self._first:
            value = self._first.value
            self.remove_element(self._first)
            return value
        else:
            return None
    
    
    def clear(self):
        
        self._first = None
        self._last = None
        self.count = 0
        

class DLListIterator:
    """Iterator class for doubly-linked list."""
    
    def __init__(self, dllist):
        
        self.dllist = dllist
        self._current = dllist._first
        
    
    def __next__(self):
        
        if self._current:
            x = self._current
            self._current = self._current.next_el
            return x.value
        else:
            raise StopIteration
        

if __name__ == "__main__":
    dllist = DLList([7, 8, 9])
    dllist.append(1)
    dllist.append(2)
    dllist.append(3)
    dllist.append(4)
    dllist.append(5)
    dllist.remove(3)
    dllist.append_left(30)
    for x in dllist:
        print(x, end=" ")
    print("\n", dllist[0], dllist[1], dllist[2], dllist[3], dllist[-4])
