# Supplementary material for: From pairs of most similar sequences to phylogenetic best matches
Source: Algorithms Mol Biol. 2020 Apr 9;15:5. doi: 10.1186/s13015-020-00165-2 (PMC7147060; doi:10.1186/s13015-020-00165-2)
Supplement: Supplementary file 2 — Additional file 2. This archive contains the simulated data set comprising 2000 species and gene tree scenarios (trees.zip), the current version of the AsymmeTree package (v0.0.5) for the simulation of such weighted scenarios. Moreover, the Python scripts for the generation and analysis of sequence data are supplied (see README.txt for more details). [file 13015_2020_165_MOESM2_ESM.zip › Suppl1_simulated_scenarios/asymmetree/tools/GraphTools.py]

# -*- coding: utf-8 -*-

"""
Graph Tools.
"""

import numpy as np
import networkx as nx


__author__ = "David Schaller"
__copyright__ = "Copyright (C) 2019, David Schaller"


# --------------------------------------------------------------------------
#                            GENERAL GRAPH TOOLS
# --------------------------------------------------------------------------

def graphs_equal(graph1, graph2):
    """Returns whether two NetworkX graphs (directed or undirected) are equal."""
    
    if (not graph1.order() == graph2.order()) or (not graph1.size() == graph2.size()):
        return False
    
    for u, v in graph1.edges():
        if not graph2.has_edge(u,v):
            return False
    
    return True


def performance(true_graph, graph):
    """Returns order, size, tp, tn, fp, fn, accuracy, precision and recall
    of a (directed or undirected) graph w.r.t. true graph."""
    
    order, size, tp, fp, fn = graph.order(), graph.size(), 0, 0, 0
    
    for u, v in graph.edges():
        if true_graph.has_edge(u,v):
            tp += 1
        else:
            fp += 1
    
    for u, v in true_graph.edges():
        if not graph.has_edge(u, v):
            fn += 1
    
    if isinstance(graph, nx.DiGraph):
        tn = (order * (order-1)) - (tp + fp + fn)
    else:
        tn = (order * (order-1) / 2) - (tp + fp + fn)
    
    accuracy = (tp + tn) / (tp + tn + fp + fn) if tp + tn + fp + fn > 0 else float('nan')
    precision = tp / (tp + fp) if tp + fp > 0 else float('nan')
    recall = tp / (tp + fn) if tp + fn > 0 else float('nan')
#    accuracy = (tp + tn) / (tp + tn + fp + fn) if tp + tn + fp + fn > 0 else 1.0
#    precision = tp / (tp + fp) if tp + fp > 0 else 1.0
#    recall = tp / (tp + fn) if tp + fn > 0 else 1.0
    
    return order, size, tp, tn, fp, fn, accuracy, precision, recall


def build_adjacency_matrix(G):
    """Return an adjacency matrix."""
    
    index = {node: i for i, node in enumerate(G.nodes())}   # maps node --> row/column index
    M = np.zeros( (len(index), len(index)), dtype=np.int8)
    for x, neighbors in G.adjacency():
        for y in neighbors:
            M[index[x], index[y]] = 1                       # add out-neighbor key_j to key_i
    return M


# --------------------------------------------------------------------------
#                             P4 EDITING
# --------------------------------------------------------------------------
    
def list_path(t, k, path, G, P4_list):
    for u in G[path[-1]]:
        G.nodes[u]['vis'] += 1
    for u in G[path[-1]]:
        if G.nodes[u]['vis'] == 1:
            if t < k:
                list_path(t+1, k, path + [u], G, P4_list)
            elif path[0] < u:
                P4_list.append(tuple(path) + (u,))
    for u in G[path[-1]]:
        G.nodes[u]['vis'] -= 1


def find_all_P4(G):
    P4_list = []
    for v in G:
            G.nodes[v]['vis'] = 0
    for v in G:
        G.nodes[v]['vis'] = 1
        list_path(2, 4, [v], G, P4_list)
        G.nodes[v]['vis'] = 0
    return P4_list


def is_good_quartet_OLD(path, BMG):
    """Determine whether an induced P4 is a good quartet in the BMG."""
    if (BMG.has_edge(path[0], path[2]) and 
        BMG.has_edge(path[3], path[1]) and
        BMG.nodes[path[0]]['color'] == BMG.nodes[path[3]]['color']):
        return True
    else:
        return False


def is_good_quartet(path, BMG):
    """Determine whether an induced P4 is a good quartet in the BMG."""
    induced = BMG.subgraph(path)
    degrees = [(induced.out_degree(v), induced.in_degree(v)) for v in induced]
    if (degrees[0] == (2,1) and 
        degrees[1] == (2,3) and
        degrees[2] == (2,3) and 
        degrees[3] == (2,1) and
        BMG.nodes[path[0]]['color'] == BMG.nodes[path[3]]['color']):
        return True
    else:
        return False
    

def remove_all_P4(RBMG, BMG, P4_list=None):
    """Find all good quartets and removes the middle edges."""
    GP4 = RBMG.copy()
    
    if P4_list is None:
        P4_list = find_all_P4(GP4)

    for path in P4_list:
        if is_good_quartet(path, BMG) and GP4.has_edge(path[1], path[2]):
            GP4.remove_edge(path[1], path[2])
            print(path[1], "-|-", path[2])
    
    return GP4

# --------------------------------------------------------------------------
#                            C6 DETECTION
# --------------------------------------------------------------------------

def validate_C6(G, C6_path):
    
    C6 = G.subgraph(C6_path)
    if C6.size() != 6:
        print(C6_path)
        print('Nodes', [n for n in C6.nodes()], C6.order())
        print('Edges', [edge for edge in C6.edges()], C6.size())
        print("Size not equal to 6!")
        return False
    for n in C6.nodes():
        if not C6.degree(n) == 2:
            print("Degree not equal to 2 for", n)
            return False
        for neighbor in G.neighbors(n):
            if G.nodes[n]['color'] == G.nodes[neighbor]['color']:
                print("Same color", n, neighbor)
                return False
    return True


def find_all_C6(G, P4_list=None):
    """Find induces C6 of the form <x1 y1 z1 x2 y2 z2>."""
    
    if P4_list is None:
        P4_list = find_all_P4(G)
        
    endpoints = {}
    for path in P4_list:
        a, b, c, d = path if path[0] < path[3] else path[::-1]
        a_col, b_col, c_col, d_col = (G.nodes[a]['color'], G.nodes[b]['color'],
                                      G.nodes[c]['color'], G.nodes[d]['color'])
        # avoid multiple recording for the 3 different colors:
        if a_col == d_col and a_col < b_col and a_col < c_col:
            if (a, d) not in endpoints:
                endpoints[(a, d)] = {}
            if (b_col, c_col) not in endpoints[(a, d)]:
                endpoints[(a, d)][(b_col, c_col)] = []
            endpoints[(a, d)][(b_col, c_col)].append(path)
    
    C6_list = []
    for endpoint, colors in endpoints.items():
        x1, x2 = endpoint
        for color_pair, paths in colors.items():
            y_color, z_color = color_pair
            # avoid multiple recording for the 2 directions:
            if y_color < z_color and (z_color, y_color) in colors:
                for path1 in paths:
                    for path2 in colors[(z_color, y_color)]:
                        if ((not G.has_edge(path1[1], path2[1])) and
                            (not G.has_edge(path1[2], path2[2]))):
                            C6_list.append(path1 + (path2[2], path2[1]))
                            if not validate_C6(G, C6_list[-1]):
                                raise Exception("Problem in C6 detection")
                            print(C6_list[-1])
    return C6_list


def graph_type(G):
    
    P4_list = find_all_P4(G)
    C6_list = find_all_C6(G, P4_list=P4_list)
    
    if C6_list:
        return "C", P4_list, C6_list
    elif P4_list:
        return "B", P4_list, C6_list
    else:
        return "A", P4_list, C6_list
