# Supplementary material for: From pairs of most similar sequences to phylogenetic best matches
Source: Algorithms Mol Biol. 2020 Apr 9;15:5. doi: 10.1186/s13015-020-00165-2 (PMC7147060; doi:10.1186/s13015-020-00165-2)
Supplement: Supplementary file 2 — Additional file 2. This archive contains the simulated data set comprising 2000 species and gene tree scenarios (trees.zip), the current version of the AsymmeTree package (v0.0.5) for the simulation of such weighted scenarios. Moreover, the Python scripts for the generation and analysis of sequence data are supplied (see README.txt for more details). [file 13015_2020_165_MOESM2_ESM.zip › Suppl1_simulated_scenarios/asymmetree/tools/FileIO.py]

# -*- coding: utf-8 -*-

"""
File I/O.
"""

import itertools

import networkx as nx

__author__ = "David Schaller"
__copyright__ = "Copyright (C) 2019, David Schaller"


def matrix_to_phylip(filename, leaves, matrix):
    """Write the distance matrix in phylip format."""
    with open(filename, "w") as f:
        f.write(str(len(leaves)))
        for i in range(len(leaves)):
            f.write("\n" + str(leaves[i].ID))
            for j in range(len(leaves)):
                f.write("\t" + str(matrix[i,j]))


def species_to_genes(filename, scenario):
    """Write the species and corresponding genes file."""
    with open(filename, "w") as f:
        species = list(scenario.color_dict)
        for i in range(len(species)):
            f.write(str(species[i]))
            for gene in scenario.color_dict[species[i]]:
                f.write("\t" + str(gene.ID))
            if i < len(species)-1:
                f.write("\n")


def species_pairs_outgroups(filename, scenario):
    """Write pairs of species with corresponding outgroups 
    
    ("ok-species" file)."""
    with open(filename, "w") as f:
        begin = True
        for i in range(len(scenario.subtree_list)):
            for speciesX, speciesY in itertools.combinations(scenario.subtree_list[i], 2):
                if begin:
                    f.write(str(speciesX) + "\t" + str(speciesY))
                    begin = False
                else:
                    f.write("\n" + str(speciesX) + "\t" + str(speciesY))
                for j in range(len(scenario.subtree_list)):
                    if i == j:
                        continue
                    for outgroup_species in scenario.subtree_list[j]:
                        f.write("\t" + str(outgroup_species))
   
                 
def species_in_subtree(filename, scenario):
    """Species in the same subtree under the the root
    
    (one line per subtree)."""
    with open(filename, "w") as f:
        begin = True
        for sp_list in scenario.subtree_list:
            if begin:
                f.write("\t".join([str(item) for item in sp_list]))
                begin = False
            else:
                f.write("\n")
                f.write("\t".join([str(item) for item in sp_list]))


def subtree_BMG(filename, scenario):
    """Write the (subgraph of) BMG."""
    with open(filename, "w") as f:
        begin = True
        for u, v in scenario.BMG_subtrees.edges:
            if begin:
                f.write(str(u) + "\t" + str(v))
                begin = False
            else:
                f.write("\n" + str(u) + "\t" + str(v))


def parse_BMG_edges(output, scenario):
    """Parse edge output from external program to a graph
    
    (converts keys to ints if possible)."""
    BMG = nx.DiGraph()
    BMG.add_nodes_from(scenario.BMG.nodes(data=True))
    
    for line in output.split("\n"):
        if line:
            edge = line.split()
            if len(edge) >= 2:
                u = int(edge[0]) if edge[0].isdigit() else edge[0]
                v = int(edge[1]) if edge[1].isdigit() else edge[1]
                if v not in BMG.nodes:
                    print("Not in BMG", v)
                if u not in BMG.nodes:
                    print("Not in BMG", u)
                BMG.add_edge(u, v)
    return BMG


def write_newick(filename, tree):
    """Write Newick tree."""
    with open(filename, "w") as f:
        f.write(tree.to_newick())


if __name__ == "__main__":
    
    # generate new files in folder "test_data"
    
    import asymmetree.simulator.TreeSimulator as ts
    import asymmetree.simulator.TreeImbalancer as tm
    
    from asymmetree.simulator.Scenario import Scenario
    from asymmetree.tools.PhyloTree import PhyloTree
    
    matrix_file = "test_data/matrix.phylip"
    species_file = "test_data/spec_genes.txt"
    outgroup_file = "test_data/outgroups.txt"
    subtrees_file = "test_data/species_subtrees.txt"
    bmg_file = "test_data/bmg.txt"
    tree_file = "test_data/species_tree.txt"
    
    DLH_rates = (1,1,0)
    
    #S = ts.build_species_tree(10, planted=True)
    S = PhyloTree.parse_newick("(((8:0.08603999468839801,(10:0.06055381385164242,(12:0.02750356935270675,(14:0.0071494825768602215,15:0.0071494825768602215)13:0.02035408677584653)11:0.03305024449893567)9:0.025486180836755596)2:0.34305906001624026,(((16:0.036223587639635554,(18:0.032127988304223636,19:0.032127988304223636)17:0.0040955993354119214)6:0.1114990457717915,7:0.14772263341142705)4:0.03331012904283408,5:0.18103276245426114)3:0.24806629225037713)1:0.5709009452953617)0:0.0")
    S.reconstruct_IDs()
    S.reconstruct_timestamps()
    print("------------- S -------------")
    print(S.to_newick())
    
    TGT_simulator = ts.GeneTreeSimulator(S)
    TGT = TGT_simulator.simulate(DLH_rates)
    print("done")
    TGT = tm.imbalance_tree(TGT, S)
    
    print("------------- TGT -------------")
    print(TGT.to_newick())
    
    scenario = Scenario(S, TGT, DLH_rates)
    print(scenario.subtree_list)
    D = scenario.get_distance_matrix()
    
    # write the distance matrix
    matrix_to_phylip(matrix_file, scenario.genes, D)
    # write the species and corresponding genes file
    species_to_genes(species_file, scenario)
    # write the "ok-species" files
    species_pairs_outgroups(outgroup_file, scenario)      
    # write species in root subtrees
    species_in_subtree(subtrees_file, scenario)
    # write the BMG
    subtree_BMG(bmg_file, scenario)
    # write species tree to newick format
    write_newick(tree_file, S)
    
    # test reading input
    with open(bmg_file, "r") as f:
        BMG = parse_BMG_edges(f.read(), scenario)
        #print(BMG.edges)
