# Supplementary material for: From pairs of most similar sequences to phylogenetic best matches
Source: Algorithms Mol Biol. 2020 Apr 9;15:5. doi: 10.1186/s13015-020-00165-2 (PMC7147060; doi:10.1186/s13015-020-00165-2)
Supplement: Supplementary file 2 — Additional file 2. This archive contains the simulated data set comprising 2000 species and gene tree scenarios (trees.zip), the current version of the AsymmeTree package (v0.0.5) for the simulation of such weighted scenarios. Moreover, the Python scripts for the generation and analysis of sequence data are supplied (see README.txt for more details). [file 13015_2020_165_MOESM2_ESM.zip › Suppl1_simulated_scenarios/asymmetree/tools/SequencesPyvolve.py]

# -*- coding: utf-8 -*-

import os, pickle, random

import pyvolve as pv

import asymmetree.simulator.TreeSimulator as ts
import asymmetree.simulator.TreeImbalancer as tm


def to_newick_pyvolve(tree, node=None):
    
    if node is None:
        return to_newick_pyvolve(tree, node=tree.root) + ";"
    elif not node.children:
        return "{}_{}:{}".format(node.color, node.label, node.dist)
    else:
        s = ''
        for child in node.children:
            s += to_newick_pyvolve(tree, node=child) + ","
        return "({}):{}".format(s[:-1], node.dist)
    
    
def to_newick_faa(tree, node=None):
    
    if node is None:
        return to_newick_faa(tree, node=tree.root) + ";"
    elif not node.children:
        return "{}.faa".format(node.label)
    else:
        s = ''
        for child in node.children:
            s += to_newick_faa(tree, node=child) + ","
        return "({})".format(s[:-1])


def simulate_gene_families(S, N, seq_length=(200,800),
                           scaling_factor=1.0):
    
    seq_dict = {}
    gene_trees = []
    
    for v in S.preorder():
        if not v.children:
            seq_dict[str(v.label)] = []
            
    for i in range(N):                         
        TGT_simulator = ts.GeneTreeSimulator(S)
        TGT = TGT_simulator.simulate((1.0, 0.5, 0.0))       # only dupl./loss, HGT is disabled
        TGT = tm.imbalance_tree(TGT, S, baseline_rate=1,
                                lognormal_v=0.2,
                                gamma_param=(0.5, 1.0, 2.2),
                                weights=(1, 1, 1))
        OGT = ts.observable_tree(TGT)
        
        for v in OGT.preorder():
            v.dist *= scaling_factor
        
        phylogeny = pv.read_tree(tree=to_newick_pyvolve(OGT))
        model = pv.Model("JTT")
        
        seq_size = random.randint(*seq_length) if isinstance(seq_length, tuple) else seq_length
        partition = pv.Partition(models=model, size=seq_size)
        evolver = pv.Evolver(tree=phylogeny, partitions=partition)
        evolver(seqfile=False, ratefile=False, infofile=False)
        for label, seq in evolver.get_sequences().items():
            species, gene_label = label.split("_", 1)
            seq_dict[species].append( (i, gene_label, seq) )
        
        gene_trees.append( (i, OGT) )
    
    return seq_dict, gene_trees


def write_species_fastas(seq_dict, dirname, pickle_scenario=None):
        
    for species, seq_list in seq_dict.items():
        
        filename = os.path.join(dirname, "{}.faa".format(species))
        with open(filename, "w") as f:
            for fam_id, gene_label, seq in seq_list:
                f.write(">fam{}_gene{}\n".format(fam_id, gene_label))
                pos = 0
                while pos < len(seq):
                    f.write(seq[pos:min(pos+80, len(seq))])
                    pos += 80
                    f.write("\n")
    
    if pickle_scenario:
        pickle_file = os.path.join(dirname, "scenario.pickle")
        pickle.dump(pickle_scenario, open(pickle_file , "wb" ))
