# Supplementary material for: From pairs of most similar sequences to phylogenetic best matches
Source: Algorithms Mol Biol. 2020 Apr 9;15:5. doi: 10.1186/s13015-020-00165-2 (PMC7147060; doi:10.1186/s13015-020-00165-2)
Supplement: Supplementary file 2 — Additional file 2. This archive contains the simulated data set comprising 2000 species and gene tree scenarios (trees.zip), the current version of the AsymmeTree package (v0.0.5) for the simulation of such weighted scenarios. Moreover, the Python scripts for the generation and analysis of sequence data are supplied (see README.txt for more details). [file 13015_2020_165_MOESM2_ESM.zip › Suppl1_simulated_scenarios/asymmetree/tools/BuildST.py]

# -*- coding: utf-8 -*-

""" 
Implementation of the BuildST algorithm described by Deng & Fernández-Baca.

Builds a supertree from a profile of phylogenetic trees. Uses the algorithm
described by Deng and Fernández-Baca in 2016. The class 'BuildST' accepts a 
list of trees and computes the supertree if it exists.


References:
    - Yun Deng and David Fernández-Baca. Fast Compatibility Testing for
      Rooted Phylogenetic Trees. 27th Annual Symposium on Combinatorial
      Pattern Matching (CPM 2016). DOI: 10.4230/LIPIcs.CPM.2016.12
"""

from collections import deque

from asymmetree.tools.Tree import Tree, TreeNode
from asymmetree.tools.DoublyLinkedList import DLList
from asymmetree.tools.hdtgraph.DynamicGraph import Graph as HDTGraph


__author__ = "David Schaller"
__copyright__ = "Copyright (C) 2018, David Schaller"


class BuildST:
    """Deng and Fernández-Baca's BuildST algorithm."""
    
    def __init__(self, treelist, hdt=True):
        """Constructor for BuildST algorithm."""
        
        self.treelist = treelist
        self.Xp = dict()                                # maps leaf label --> XpNode
        self.marked = set()                             # set of marked nodes
        self.node_to_tree_index = dict()
        self.list_pointer = dict()                      # maps node --> DLL element
        self.singleton_pointer = dict()                 # maps node --> DLL element
        
        self.id_counter = 0                             # counter for tree nodes
        
        if hdt:
            self.ConnectedComp = ConnectedComp_HDT      # use class 'ConnectedComp_HDT'
            self.hdt_graph = HDTGraph()
        else:
            self.ConnectedComp = ConnectedComp_simple   # use class 'ConnectedComp_simple'
            self.hdt_graph = False
        
    
    def run(self):
        """Build the supertree from the given tree list if existent."""
        
        self._prepare_trees()        # tree indices, Xp nodes
        U_init = self._initialize()
        if not U_init:
            return False
        root = self._buildst(U_init)
        if not root:
            print("Could not build the supertree!")
            return False
        else:
            return Tree(root)
    
    
    def _prepare_trees(self):
        
        for i in range(len(self.treelist)):
            tree = self.treelist[i]
            for node in tree.preorder():
                # access to tree index i in [k]
                self.node_to_tree_index[node] = i
                if not node.children:
                    if node.label not in self.Xp:
                        self.Xp[node.label] = XpNode(node.label)
                    self.Xp[node.label].leafnodes.append(node)
    
    
    def _initialize(self):
        
        Y = self.ConnectedComp(len(self.treelist), self, count=len(self.Xp))
        
        for i in range(len(self.treelist)):
            
            tree = self.treelist[i]
            
            # Y_init.singleton is the set [k]
            self.singleton_pointer[tree.root] = Y.singleton.append(i)
            
            # append the root to DLList at Y.List[i]
            self.list_pointer[tree.root] = Y.List[i].append(tree.root)
            
            Y.initialize_tree_edges(tree)
            
            # mark root as part of set U_init
            self.marked.add(tree.root)
                          
        # glue together the leafnodes and the labelnodes in Xp
        for labelnode in self.Xp.values():
            for leafnode in labelnode.leafnodes:
                Y.add_edge(labelnode, leafnode)
                
        if self.hdt_graph:
            ett = self.hdt_graph.is_connected()
            if ett:
                Y.representative = self.treelist[0].root
            else:
                print("Initialization failed. Graph is not fully connected!")
                return
            
        return Y
    
    
    def _buildst(self, U):
        
        r_U = TreeNode(self.id_counter)    # create a node r_U
        self.id_counter += 1
        
        # --------------------------------------------------
        # if |L(U)| = 1 then
        #    return the tree consisting of node r_U,
        #    labeled by the single species in L(U)
        # --------------------------------------------------
        if U.count == 1:
            label = U.get_labelnodes()[0]
            r_U.label = label.label
            return r_U
        
        # --------------------------------------------------
        # if |L(U)| = 2 then
        #    return the tree consisting of node r_U and two children
        #    each labeled by a different species in L(U)
        # --------------------------------------------------
        if U.count == 2:
            labels = U.get_labelnodes()
            if len(labels) != 2:
                print("Could not find 2 label nodes!")
                return
            node1 = TreeNode(self.id_counter, label=labels[0].label)
            node2 = TreeNode(self.id_counter+1, label=labels[1].label)
            self.id_counter += 2
            r_U.add_child(node1)
            r_U.add_child(node2)
            return r_U
        
        # --------------------------------------------------
        # foreach i in [k] such that |U(i)| = 1 do
        #    Let v be the single element in U(i)
        #    U = (U \ {v}) union Ch(v)
        # --------------------------------------------------
        W = [U]                             # list of conn. components
        J = [j for j in U.singleton]        # elements in singleton
        V = [U.List[i][0] for i in J]       # singleton nodes to be deleted
        
        for i in J:
            v_i = U.List[i][0]
            U.List[i].remove_element(self.list_pointer[v_i])
            U.singleton.remove_element(self.singleton_pointer[v_i])
            
            self.marked.discard(v_i)        # unmark v_i and
            for child in v_i.children:      # mark its children
                self.marked.add(child)
                self.list_pointer[child] = U.List[i].append(child)
        
        for v_i in V:
            Y_current = None
            
            # which component in W contains v_i?
            for Y in W:
                if Y.contains_key(v_i):
                    Y_current = Y
                    break
                
            if not Y_current:
                print("Could not find connected component for v_i", v_i)
                return
            
            for u in v_i.children:
                conn_comp = Y_current.delete_edge(v_i, u)
                if len(conn_comp) == 2:
                    if v_i in conn_comp[0]:
                        
                        # (case 1.1) u is the last child of v_i
                        #            then conn_comp[0] is actually empty
                        if len(conn_comp[0]) == 1:
                            Y_current.set_component(component=conn_comp[1], representative=u)
                            break
                        
                        # (case 1.2) two actual components emerge
                        else:
                            Y_current.set_component(component=conn_comp[0], representative=v_i)
                            Y_new = self.ConnectedComp(Y_current.k, self)
                            Y_new.set_component(component=conn_comp[1], representative=u)
                            current_smaller = True if len(conn_comp[0]) < len(conn_comp[1]) else False
                    
                    elif v_i in conn_comp[1]:
                        
                        # (case 2.1) u is the last child of v_i
                        #            then conn_comp[1] is actually empty
                        if len(conn_comp[1]) == 1:
                            Y_current.set_component(component=conn_comp[0], representative=u)
                            break
                        
                        # (case 2.2) two actual components emerge
                        else:
                            Y_current.set_component(component=conn_comp[1], representative=v_i)
                            Y_new = self.ConnectedComp(Y_current.k, self)
                            Y_new.set_component(component=conn_comp[0], representative=u)
                            current_smaller = True if len(conn_comp[1]) < len(conn_comp[0]) else False
                    
                    if current_smaller:
                        self._update_conn_comps(Y_current, Y_new, first_swap=True)
                    else:
                        self._update_conn_comps(Y_new, Y_current)
                    
                    W.append(Y_new)
                    
        # --------------------------------------------------
        # Let W_1, W_2, ..., W_p be the connected components
        # if p = 1 then
        #    return incompatible
        # --------------------------------------------------
        if len(W) == 1:
            print("Leaves:", W[0].get_labelnodes() )
            print("The tree are incompatible!")
            return False
        
        # --------------------------------------------------
        # foreach j in [p] do
        #    Let t_j = BuildST(W_j)
        #    if t j is a tree then
        #       Add t_j to the set of subtrees of r_U
        #    else
        #       return incompatible
        # --------------------------------------------------
        for W_j in W:
            t_j = self._buildst(W_j)
            if t_j:
                r_U.add_child(t_j)
            else:
                return False
        
        # return the tree with root r_U
        return r_U
    
    
    def _update_conn_comps(self, Y1, Y2, first_swap=False):
        """Updates Y.count, Y.singleton and Y.List of two newly split components.
        
        Component Y1 is supposed to be the smaller one and is scanned for label
        nodes (Xp) and for marked nodes.
        Keyword argument:
            first_swap - if Y1 (smaller component) contains the information
                         about count, List and singleton instead of Y2
                         these attributes are swapped
        """
        
        if first_swap:
            Y1.count, Y2.count = Y2.count, Y1.count
            Y1.List, Y2.List = Y2.List, Y1.List
            Y1.singleton, Y2.singleton = Y2.singleton, Y1.singleton
            
        for v in Y1.keys():
            if isinstance(v, XpNode):
                Y1.count += 1
                Y2.count -= 1
            elif v in self.marked:
                i = self.node_to_tree_index[v]
                Y2.List[i].remove_element(self.list_pointer[v])
                self.list_pointer[v] = Y1.List[i].append(v)
                
                # v becomes singleton
                if len(Y2.List[i]) == 1:
                    singleton_node = Y2.List[i][0]
                    self.singleton_pointer[singleton_node] = Y2.singleton.append(i)
                # index i is no longer singleton, i.e. it must have been a singleton
                elif len(Y2.List[i]) == 0:
                    Y2.singleton.remove_element(self.singleton_pointer[v])
                
                # v becomes singleton
                if len(Y1.List[i]) == 1:                                        
                    self.singleton_pointer[v] = Y1.singleton.append(i)
                # index i is no longer singleton
                elif len(Y1.List[i]) == 2:
                    Y1.singleton.remove_element(self.singleton_pointer[Y1.List[i][0]])


class XpNode:
    """Special type of node for the set Xp (one for each leaf label).""" 
    
    def __init__(self, label):
        
        self.label = label
        self.leafnodes = []         # corresponding treenodes of the profile
    
    def __repr__(self):
        
        return "<XpNodeID:" + str(id(self)) + ", " + str(self.label)
    
    def __str__(self):
        
        return str(self.label)
        
    
class ConnectedComp_HDT:
    """Connected components class for D.-F.-B. algorithm (HDT datastructure)."""
    
    def __init__(self, k, buildst, count=0, singleton=None, List=None):
        
        self.k = k
        self.buildst = buildst
        self.hdt_graph = buildst.hdt_graph
        self.count = count
        self.singleton = singleton if singleton else DLList()
        self.List = List if List else [DLList() for i in range(k)]
        
        # to find the component in the HDT datastructure
        self.representative = None
    
    
    def keys(self):
        """Generator for the elements in the component.
        
        Caution: If the HDT datastructure is used this will only work
        if a representative of the component is set correctly.
        """
        
        yield from self.hdt_graph.component_iterator(self.representative)
    
    
    def contains_key(self, key):
        """Check if a given key is element of the component."""
        
        if not self.representative: 
            print("Missing representative for the component! (2)")
            return False
        return self.hdt_graph.connected(self.representative, key)
    
    
    def initialize_tree_edges(self, tree):
        """Add all edges of a tree to the graph datastructure."""
        
        self.hdt_graph.add_loose_tree(tree)
    
    
    def add_edge(self, u, v):
        """Add an edge to the graph datastructure."""
        
        self.hdt_graph.insert_edge(u, v)
    
    
    def delete_edge(self, u, v):
        """Delete an edge and return the 1 or 2 conn. components of u and v."""
        
        self.hdt_graph.delete_edge(u, v)
        ett1 = self.hdt_graph.get_component(u)
        ett2 = self.hdt_graph.get_component(v)
        if ett1 is ett2:
            return [ett1]
        else:
            return [ett1, ett2]
    
    
    def set_component(self, component=None, representative=None):
        """Set the component (self.representative)."""
        
        self.representative = representative
    
    
    def get_labelnodes(self):
        """Return the labelnodes in the connected component."""
        
        result = []
        if not self.representative:
            print("Missing representative for the component! (1)")
            return
        for node in self.hdt_graph.component_iterator(self.representative):
            if isinstance(node, XpNode):
                result.append(node)
                
        return result


class ConnectedComp_simple:
    """Connected components class for D.-F.-B. algorithm (simple datastructure)."""
    
    def __init__(self, k, buildst, count=0, singleton=None, List=None):
        
        self.k = k
        self.buildst = buildst
        self.count = count
        self.singleton = singleton if singleton else DLList()
        self.List = List if List else [DLList() for i in range(k)]
        
        self.component = dict()
    
    
    def keys(self):
        """Generator for the elements in the component."""
        
        yield from self.component.keys()
    
    
    def contains_key(self, key):
        """Check if a given key is element of the component."""
        
        return key in self.component
        
    
    def initialize_tree_edges(self, tree):
        """Add all edges of a tree to the graph datastructure."""
        
        for u, v in tree.edges():
            if u not in self.component:
                self.component[u] = set()
            if v not in self.component:
                self.component[v] = set()
            self.component[u].add(v)         # add all tree edges
            self.component[v].add(u)         # as undirected edges
    
    
    def add_edge(self, u, v):
        """Add an edge to the graph datastructure."""
        
        if u not in self.component:
            self.component[u] = set()
        if v not in self.component:
            self.component[v] = set()
        self.component[u].add(v)             # add all tree edges
        self.component[v].add(u)             # as undirected edges
    
    
    def delete_edge(self, u, v):
        """Delete an edge and return the 1 or 2 conn. components of u and v."""
        
        self.component[u].remove(v)
        self.component[v].remove(u)
        return self.breadth_first_search()     
    
    
    def breadth_first_search(self):
        """Determines connected components by breadth-first search."""
        
        result = []                                 # a list of dictionaries
        visited = set()                             # already visited nodes
        Q = deque()                                 # initialize queue
        
        for start_node in self.component.keys():
            if start_node in visited:
                continue
            conn_comp = dict()                      # dictionary that represents
                                                    # one conn. comp.
            conn_comp[start_node] = self.component[start_node]
            visited.add(start_node)
            Q.append(start_node)
            while Q:
                v = Q[0]
                for u in self.component[v]:
                    if u not in visited:
                        visited.add(u)
                        Q.append(u)
                        conn_comp[u] = self.component[u]
                Q.popleft()
            result.append(conn_comp)
            
        return result
    
    
    def set_component(self, component=None, representative=None):
        """Set the component (self.component)."""
        
        self.component = component
    
    
    def get_labelnodes(self):
        """Return the labelnodes in the connected component."""
        
        return [node for node in self.component.keys() if isinstance(node, XpNode)]


if __name__ == "__main__":
    
    # ----- TESTING THIS MODULE -----
    
    import numpy as np
    from asymmetree.tools.PhyloTree import PhyloTree
    from asymmetree.simulator.TreeSimulator import observable_tree
    
    N = 20
    t = PhyloTree.random_colored_tree(N, [1,2,3], binary=False)
    print(t.to_newick(color=False, distance=False, label_inner=False))
    
    partial_trees = []
    for i in range(10):
        
        mark = np.random.choice(N, size=N//2)
        
        j = 0
        for v in t.preorder():
            if not v.children:
                if j in mark:
                    v.label = "*"
                else:
                    v.label = str(v.ID)
                j += 1
        obs_tree = observable_tree(t)
        partial_trees.append(obs_tree)
    
    # restore labels
    for v in t.preorder():
        v.label = str(v.ID)
    
    st_builder = BuildST(partial_trees)
    supertree = st_builder.run()
        
    print(supertree.to_newick())
    
    print(t.compare_topology(supertree))
