# Supplementary material for: From pairs of most similar sequences to phylogenetic best matches
Source: Algorithms Mol Biol. 2020 Apr 9;15:5. doi: 10.1186/s13015-020-00165-2 (PMC7147060; doi:10.1186/s13015-020-00165-2)
Supplement: Supplementary file 2 — Additional file 2. This archive contains the simulated data set comprising 2000 species and gene tree scenarios (trees.zip), the current version of the AsymmeTree package (v0.0.5) for the simulation of such weighted scenarios. Moreover, the Python scripts for the generation and analysis of sequence data are supplied (see README.txt for more details). [file 13015_2020_165_MOESM2_ESM.zip › Suppl1_simulated_scenarios/asymmetree/best_matches/LRTConstructor.py]

# -*- coding: utf-8 -*-

"""
Construction of Least Resolved Trees (LRT).

Computes an LRT from a (not necessarily valid) cBMG or
from an observable gene tree.
"""

import itertools

import networkx as nx

from asymmetree.best_matches import TrueBMG
from asymmetree.tools.PhyloTree import PhyloTree, PhyloTreeNode


__author__ = "David Schaller"
__copyright__ = "Copyright (C) 2020, David Schaller"


# --------------------------------------------------------------------------
#                      LRT FROM OBSERVABLE GENE TREE
#
#        WARNING: seems to work, but not (yet) mathmatically proven
# --------------------------------------------------------------------------


def _rho_colors(T, subtree_colors):
    """Computes the colors s for which each v is the root of some thinness class."""
    
    colors = subtree_colors[T.root]                   # full color set
    
    rho_colors = {v: set() for v in T.preorder()}     # colors s for which v is the root of some thinness class
    
    for u in T.root.leaves:
        remaining = colors - {u.color}                  # colors to which no best match has yet been found
        current = u.parent                              # start with direct parent of each node
        while remaining and current:
            colors_here = set()
            for v in current.leaves:
                if v.color in remaining:                # best match found
                    colors_here.add(v.color)
            
            rho_colors[current] |= colors_here          # update thinness class root colors
            remaining -= colors_here                    # update remaining colors
            current = current.parent
    
    return rho_colors


def _redundant_edges(T, subtree_colors, rho_colors):
    
    redundant_edges = []
    
    for u, v in T.inner_edges():
        
        aux_set = set()                                 # colors s in sigma( L(T(u) \ T(v)) )
        for v2 in u.children:
            if v2 is not v:
                aux_set.update(subtree_colors[v2])
        
        if not rho_colors[v].intersection(aux_set):
            redundant_edges.append((u, v))
    
    return redundant_edges


def LRT_from_observable_tree(T):
    """Computes the Least Resolved Tree from a tree.
    
    The unique Least Resolved Tree from a leaf-colored (observable)
    gene tree is computed by contraction of all redundant edges.
    
    WARNING: seems to work, but not (yet) mathmatically proven!
    """
    
    LRT = T.copy()
    
    # remove planted root
    if len(LRT.root.children) == 1:
        LRT.delete_and_reconnect(LRT.root.children[0])
    
    LRT.supply_leaves()                                 # assign list of leaves to each node
    
    subtree_colors = {}
    for v in LRT.preorder():
        subtree_colors[v] = {leaf.color for leaf in v.leaves}
        
    rho_colors = _rho_colors(LRT, subtree_colors)
    redundant_edges = _redundant_edges(LRT, subtree_colors, rho_colors)
    LRT.contract(redundant_edges)
    LRT = LRT.topology_only()
    
    return LRT


# --------------------------------------------------------------------------
#                               LRT FROM BMG
# --------------------------------------------------------------------------

class LRTConstructor:
    
    def __init__(self, G, mincut=True):
        
        self.G = G
        self.R = []
        self.L = set()
        self.color_dict = {}
        self.mincut = mincut
        self.cut_value = 0
        self.cut_list = []
        
    
    def initialize(self):
        """Initialize color dictionary and leaf set."""
        
        for v in self.G.nodes:
            color = self.G.nodes[v]["color"]
            if color not in self.color_dict:
                self.color_dict[color] = [v]
            else:
                self.color_dict[color].append(v)
            self.L.add(v)
    
    
    def informative_triples(self):
        """Compute the informative triples."""
        
        for col1, col2 in itertools.permutations(self.color_dict.keys(), 2):
            list1, list2 = self.color_dict[col1], self.color_dict[col2]
            for a in list1:
                for b, c in itertools.permutations(list2, 2):
                    if self.G.has_edge(a,b) and (not self.G.has_edge(a,c)):   # X1 / X2 / X3 / X4
                        self.R.append( (a,b,c) )
    
    
    def build_tree(self):
        """Build the least resolved tree from informative triples."""
        
        self.initialize()
        self.informative_triples()
        
        root = self.aho(self.L, self.R)
        if not root:
            print("No such tree exists!")
            return None
        else:
            return PhyloTree(root)
    
    
    def aho(self, L, R):
        """Recursive Aho-algorithm."""
        
        if len(L) == 1:                                 # trivial case: only one leaf left in L
            leaf = L.pop()
            return PhyloTreeNode(leaf, label=self.G.nodes[leaf]["label"],
                            color=self.G.nodes[leaf]["color"])
            
        help_graph_A = HelpGraph(L, R, self)            # construct the help graph A(R)
                                                        # determine connected components A1, ..., Ak
        conn_comps = help_graph_A.connected_comp(mincut=self.mincut)
        
        if len(conn_comps) <= 1:                        # return False if less than 2 connected components
            print("Connected component:\n", conn_comps)
            return False
        child_nodes = []
        for cc in conn_comps:
            Li = set(cc)                                # list/dictionary --> set
            Ri = []
            for t in R:                                 # determine which triples are in the subtree
                if Li.issuperset(t):
                    Ri.append(t)
            Ti = self.aho(Li, Ri)                       # recursive call
            if not Ti:
                return False                            # raise False to previous call of aho()
            else:
                child_nodes.append(Ti)
                
        subtree_root = PhyloTreeNode(0, label="")       # place new inner node
        for Ti in child_nodes:
            subtree_root.add_child(Ti)                  # add roots of the subtrees to the new node
   
        return subtree_root                             # return the new node
    
    
    @staticmethod
    def correct_BMG(BMG_original):
        """Build the LRT (using Mincut in Aho algorithm and return its BMG and RBMG."""
        
        subtrees = []
        for sg in (BMG_original.subgraph(c) for c in nx.weakly_connected_components(BMG_original)):
            lrt_constructor = LRTConstructor(sg, mincut=True)
            tree = lrt_constructor.build_tree()
            if tree:
                subtrees.append(tree)
                
        if len(subtrees) == 0:
            return None
        elif len(subtrees) == 1:
            tree = subtrees[0]
        else:
            tree = PhyloTree(PhyloTreeNode(0))
            for subtree in subtrees:
                tree.root.add_child(subtree.root)
        
        return TrueBMG.best_match_graphs(tree)


class HelpGraph:
    """Help graph for Aho-algorithm.
    
    Takes a list of leaves L and a list of tuples R of the form (x,y|z) and
    builds a graph with V = L and E = { (x,y) | (x,y|z) in R }.
    Provides optional Minimal Edge Cut for function connected_comp().
    """
    
    def __init__(self, L, R, aho):
        """Constructs the help graph as NetworkX graph.
        
        Edges (a,b) are weighted by the number of occurrences in triples
        of the form ab|x or ba|x.
        """
        
        self.G = nx.Graph()
        self.G.add_nodes_from(L)
        self.aho = aho

        for t1, t2, t3 in R:
            if not self.G.has_edge(t1, t2):
                self.G.add_edge(t1, t2, weight=1)
#            if self.G.has_edge(t1, t2):
#                self.G[t1][t2]["weight"] += 1
#            else:
#                self.G.add_edge(t1, t2, weight=1)
    
    
    def connected_comp(self, mincut=False):
        """Determines the connected components of the graph.
        
        Keyword arguments:
            mincut -- if True and graph has only one component, a 
                      minimal edge cut is applied first, function then
                      always return > 1 components (default=False).
        """
        
        if (not mincut) or nx.number_connected_components(self.G) > 1:
            return list(nx.connected_components(self.G))
        else:
            cut = nx.stoer_wagner(self.G)           # Stoer–Wagner algorithm
            self.aho.cut_value += cut[0]
            if len(cut[1][0]) < len(cut[1][1]):
                smaller_comp = cut[1][0]
            else:
                smaller_comp = cut[1][1]
            for edge in self.G.edges:
                if ((edge[0] in smaller_comp and edge[1] not in smaller_comp) or
                    (edge[1] in smaller_comp and edge[0] not in smaller_comp)):
                    self.aho.cut_list.append(edge)
            return cut[1]
        
        
if __name__ == "__main__":
    
    colors = [i+1 for i in range(5)]
    T = PhyloTree.random_colored_tree(30, colors)
    print("--- T ---\n", T.to_newick())
    
    BMG, _ = TrueBMG.best_match_graphs(T)
    
    lrt_constr = LRTConstructor(BMG, mincut=False)
    LRT1 = lrt_constr.build_tree()
    
    LRT2 = LRT_from_observable_tree(T)
    
    print("--- LRT1 ---\n", LRT1.to_newick())
    print("--- LRT2 ---\n", LRT2.to_newick())
    
    print("LRTs equal: {}".format( LRT1.compare_topology(LRT2) ))
