# Supplementary material for: From pairs of most similar sequences to phylogenetic best matches
Source: Algorithms Mol Biol. 2020 Apr 9;15:5. doi: 10.1186/s13015-020-00165-2 (PMC7147060; doi:10.1186/s13015-020-00165-2)
Supplement: Supplementary file 2 — Additional file 2. This archive contains the simulated data set comprising 2000 species and gene tree scenarios (trees.zip), the current version of the AsymmeTree package (v0.0.5) for the simulation of such weighted scenarios. Moreover, the Python scripts for the generation and analysis of sequence data are supplied (see README.txt for more details). [file 13015_2020_165_MOESM2_ESM.zip › Suppl1_simulated_scenarios/asymmetree/best_matches/ExtBestHits.py]

# -*- coding: utf-8 -*-

"""
Extended Best Hits Method.

Implementation of the Extended Best Hits method for best match inference.

Methods in this module:
    - ebh_qinfer
    - ebh_from_scenario
    - ebh
"""

import os, subprocess, time
import networkx as nx

from asymmetree.tools import FileIO
from asymmetree.best_matches import TrueBMG


__author__ = "David Schaller"
__copyright__ = "Copyright (C) 2019, David Schaller"


# --------------------------------------------------------------------------
#                           PYTHON IMPLEMENTATION
#
# --------------------------------------------------------------------------
    
def ebh(leaves, D, epsilon=1e-8):
    """Compute BMG and RBMG from a distances matrix D.
    
    Keyword arguments:
        epsilon -- epsilon for relative BM threshold: (x,y) in BMG if
                   D(x,y) <= (1+epsilon) * min d(x,y'),
                   default=1e-8 (for limited float precision).
    """
    
    BMG, RBMG = nx.DiGraph(), nx.Graph()
    colors = set()
    relative_threshold = 1 + epsilon
    
    for v in leaves:
        BMG.add_node(v.ID, label=v.label, color=v.color)
        RBMG.add_node(v.ID, label=v.label, color=v.color)
        colors.add(v.color)
    
    # ---- build BMG ----
    for u in range(len(leaves)):
        minima = {color: float('inf') for color in colors}
        for v in range(len(leaves)):
            if D[u,v] < minima[leaves[v].color]:
                minima[leaves[v].color] = D[u,v]
        for v in range(len(leaves)):
            if (leaves[u].color != leaves[v].color and
                D[u,v] <= relative_threshold * minima[leaves[v].color]):
                BMG.add_edge(leaves[u].ID, leaves[v].ID, distance = D[u,v])
    
    # ---- build RBMG as symmetric part of the BMG ----
    for x, neighbors in BMG.adjacency():
        for y in neighbors:
            if BMG.has_edge(y,x):
                RBMG.add_edge(x,y)
    
    return BMG, RBMG


# --------------------------------------------------------------------------
#                            EXTERNAL C++ PROGRAM
#
# --------------------------------------------------------------------------
 
def ebh_qinfer(scenario,
               matrix_filename, species_filename,
               epsilon=0.5,
               benchmark_file=None,
               binary_path=None):
    """Compute BMG and RBMG from a distances matrix D using 'qinfer'.
    
    Keyword arguments:
        epsilon -- epsilon for relative BM threshold: (x,y) in BMG if
                   D(x,y) <= (1+epsilon) * min d(x,y'),
                   default=10E-8 (for limited float precision).
        benchmark_file -- activate benchmarking in 'qinfer' and
                          specify the filename
        binary_path -- path to 'qinfer' binary (if not available
                       within path)
    """
    
    if not binary_path:
        qinfer_command = "qinfer"
    elif os.path.exists(binary_path):
        qinfer_command = binary_path
    else:
        raise FileNotFoundError("Path to qinfer binary file '{}' does not exist!".format(binary_path))
    
    output = -1
    command = [qinfer_command, matrix_filename, species_filename,
               "--disable-quartet", "--epsilon=" + str(epsilon)]

    if benchmark_file is not None:
        command.append( "--benchmark=" + benchmark_file )
    
    # call 'qinfer' and measure execution time
    start = time.time()
    
    try:
        output = subprocess.run(command, stdout=subprocess.PIPE)
    except:
        raise FileNotFoundError("Calling qinfer failed!")
    
    exec_time = time.time() - start
    
    if output == -1:
        raise Exception("No output from qinfer!")
    
    BMG = FileIO.parse_BMG_edges(output.stdout.decode(), scenario)
    RBMG = TrueBMG.RBMG_from_BMG(BMG)
    
    return BMG, RBMG, exec_time


def ebh_from_scenario(scenario, epsilon=0.5):
    """Compute BMG and RBMG from a scenario using 'qinfer'.
    
    Keyword arguments:
        epsilon -- epsilon for relative BM threshold: (x,y) in BMG if
                   D(x,y) <= (1+epsilon) * min d(x,y'),
                   default=10E-8 (for limited float precision).
    """

    matrix_filename = "temp.phylip"
    species_filename = "temp_species.txt"
    
    matrix = scenario.get_distance_matrix()
    FileIO.matrix_to_phylip(matrix_filename, scenario.genes, matrix)
    FileIO.species_to_genes(species_filename, scenario)
    
    BMG, RBMG, exec_time = ebh_qinfer(scenario,
                                      matrix_filename, species_filename,
                                      epsilon=epsilon)
    
    os.remove(matrix_filename)
    os.remove(species_filename)
    
    return BMG, RBMG, exec_time
