# Supplementary material for: From pairs of most similar sequences to phylogenetic best matches
Source: Algorithms Mol Biol. 2020 Apr 9;15:5. doi: 10.1186/s13015-020-00165-2 (PMC7147060; doi:10.1186/s13015-020-00165-2)
Supplement: Supplementary file 2 — Additional file 2. This archive contains the simulated data set comprising 2000 species and gene tree scenarios (trees.zip), the current version of the AsymmeTree package (v0.0.5) for the simulation of such weighted scenarios. Moreover, the Python scripts for the generation and analysis of sequence data are supplied (see README.txt for more details). [file 13015_2020_165_MOESM2_ESM.zip › Suppl1_simulated_scenarios/asymmetree/best_matches/TreeReconstruction.py]

# -*- coding: utf-8 -*-

import os, subprocess, itertools, time

from asymmetree.tools import FileIO
from asymmetree.tools.PhyloTree import PhyloTree, PhyloTreeNode


__author__ = "David Schaller"
__copyright__ = "Copyright (C) 2019, David Schaller"


# --------------------------------------------------------------------------
#                            TREE RECONSTRUCTION
#
# --------------------------------------------------------------------------

def neighbor_joining(leaves, leaf_index, matrix_filename,
                     return_calltime=False,
                     binary_path=None):
    """
    Keyword argument:
        return_calltime -- return the time needed for RapidNJ call
        binary_path -- path to 'qinfer' binary (if not available
                       within path)
    """
    
    if not binary_path:
        nj_command = "rapidnj"
    elif os.path.exists(binary_path):
         nj_command = binary_path
    else:
        raise FileNotFoundError("Path to RapidNJ binary file '{}' does not exist!".format(binary_path))
            
    start_time = time.time()
    
    try:
        output = subprocess.run([nj_command, matrix_filename, "-i", "pd"],
                                stdout=subprocess.PIPE)
    except:
        raise FileNotFoundError("Calling RapidNJ failed!")
        
    calltime = time.time() - start_time
    
    newick = output.stdout.decode()
    
    tree = PhyloTree.parse_newick(newick)
    
    # restore (leaf) indeces and colors
    leaf_dict = {leaf.ID: leaf for leaf in leaves}
    index_counter = 0
    for v in tree.preorder():
        if not v.children:
            v.ID = int(v.label)
            v.color = leaf_dict[v.ID].color
        else:
            while index_counter in leaf_dict:
                index_counter += 1
            v.ID = index_counter
            index_counter += 1
    
    if return_calltime:
        return tree, calltime
    else:
        return tree
    

def reroot(tree, node):
    
    edges = []                              # edges (u, v, distance) to be changed
    pos = node
    while pos.parent:
        edges.append( (pos.parent, pos, pos.dist) )    
        pos = pos.parent
    old_root = pos
    
    for u, v, dist in reversed(edges):      # change direction of edges
        u.remove_child(v)
        v.add_child(u)
        u.dist = dist
    
    node.detach()
    node.dist = 0.0
    tree.root = node
    
    if len(old_root.children) <= 1:         # delete old root if its out-degree is 1
        tree.delete_and_reconnect(old_root)


def midpoint_rooting(tree):
    
    # identify the two most distant leaves and their l.c.a.
    distance_dict, _ = tree.distances_from_root()
    tree.supply_leaves()
    max_dist, leaf1, leaf2, lca = float('-inf'), None, None, None
    max_ID = 0
    
    for v in tree.preorder():
        if v.children:
            for c1, c2 in itertools.combinations(v.children, 2):
                for x in c1.leaves:
                    x_dist = distance_dict[x] - distance_dict[v]
                    for y in c2.leaves:
                        y_dist = distance_dict[y] - distance_dict[v]
                        if x_dist + y_dist > max_dist:
                            max_dist, leaf1, leaf2, lca = x_dist + y_dist, x, y, v
        max_ID = max([max_ID, v.ID])
    
    # identify the edge for the new root
    edge, cut_at = None, 0
    
    pos, remaining = leaf1, max_dist/2
    while (not edge) and (pos is not lca):
        if remaining < pos.dist:
            edge = (pos.parent, pos)
            cut_at = pos.dist - remaining
        remaining -= pos.dist
        pos = pos.parent
    
    pos, remaining = leaf2, max_dist/2
    while (not edge) and (pos is not lca):
        if remaining < pos.dist:
            edge = (pos.parent, pos)
            cut_at = pos.dist - remaining
        remaining -= pos.dist
        pos = pos.parent
    
    # rerooting
    if edge:
        u, v = edge
        u.remove_child(v)
        new_root = PhyloTreeNode(max_ID+1, dist=cut_at)
        u.add_child(new_root)
        new_root.add_child(v)
        v.dist -= new_root.dist
        reroot(tree, new_root)
    else:
        reroot(tree, lca)
        

def nj_from_numpy_matrix(leaves, leaf_index, matrix,
                         filename="temp.phylip"):

    FileIO.matrix_to_phylip(filename, leaves, matrix)
    tree = neighbor_joining(leaves, leaf_index, filename)
    os.remove(filename)
    
    return tree
