# Supplementary material for: From pairs of most similar sequences to phylogenetic best matches
Source: Algorithms Mol Biol. 2020 Apr 9;15:5. doi: 10.1186/s13015-020-00165-2 (PMC7147060; doi:10.1186/s13015-020-00165-2)
Supplement: Supplementary file 2 — Additional file 2. This archive contains the simulated data set comprising 2000 species and gene tree scenarios (trees.zip), the current version of the AsymmeTree package (v0.0.5) for the simulation of such weighted scenarios. Moreover, the Python scripts for the generation and analysis of sequence data are supplied (see README.txt for more details). [file 13015_2020_165_MOESM2_ESM.zip › Suppl1_simulated_scenarios/asymmetree/best_matches/TrueBMG.py]

# -*- coding: utf-8 -*-

"""
Orthology graph, cBMG, cRBMG.

This module provides classes concerning colored graphs and colored
(phylogentic) trees, including a cBMG(PhyloTree)-function.

Methods in this module:
    - true_orthology_graph(tree)
    - best_match_graphs(tree)
    - build_cBMG_alternative(tree)
    - RBMG_from_BMG(cBMG)
"""

import itertools

import numpy as np
import networkx as nx


__author__ = "David Schaller"
__copyright__ = "Copyright (C) 2019, David Schaller"


# --------------------------------------------------------------------------
#                 True Orthology Graph (TOG), cBMG & cRBMG
#
#                         (given a known tree)
# --------------------------------------------------------------------------

def true_orthology_graph(tree):
    """Constructs the true orthology graph from an event-labeled tree."""
    
    tree.supply_leaves()                                # assign list of leaves to each node
    G = nx.Graph()
    
    for v in tree.root.leaves:
        G.add_node(v.ID, label=v.label, color=v.color)
    
    for node in tree.preorder():
        if node.label == "S":
            for child1, child2 in itertools.combinations(node.children, 2):
                for u in child1.leaves:
                    for v in child2.leaves:
                        G.add_edge(u.ID, v.ID)
    return G


def best_match_graphs(tree):
    """Create an n-colored BMG and RBMG from a given tree.
    
    Own algorithm."""
    
    tree.supply_leaves()                                # assign list of leaves to each node
    BMG, RBMG = nx.DiGraph(), nx.Graph()
    colors = set()
    
    for v in tree.root.leaves:
        colors.add(v.color)
        BMG.add_node(v.ID, label=v.label, color=v.color)
        RBMG.add_node(v.ID, label=v.label, color=v.color)
    
    # ---- build BMG ----
    for u in tree.root.leaves:
        remaining = colors - set([u.color])             # colors to which no best match has yet been found
        parent = u.parent                               # start with direct parent of each node
        while remaining and parent:
            colors_here = set()
            for v in parent.leaves:
                if v.color in remaining:                # best match found
                    colors_here.add(v.color)
                    BMG.add_edge(u.ID, v.ID)            # insert edge (u,v)
            remaining -= colors_here                    # update remaining colors
            parent = parent.parent
    
    # ---- build RBMG as symmetric part of the BMG ----
    for x, neighbors in BMG.adjacency():
        for y in neighbors:
            if BMG.has_edge(y,x):
                RBMG.add_edge(x,y)
                
    return BMG, RBMG


def build_cBMG_alternative(tree):
    """Create an n-colored BMG from a given tree.
    
    Algorithm presented in the cobmg paper."""
    
    V = []
    L = []
    colors = set()
    for v in tree.postorder():
        V.append(v)
        if not v.children:
            L.append(v)
            colors.add(v.color)
    
    l_matrix = np.zeros((len(V), len(colors)), dtype=np.int8)
    v_index = {V[i]: i for i in range(len(V))}
    col_index = {color: i for i, color in enumerate(colors)}
    
    G = nx.DiGraph()
    
    for v in L:
        v.leaves = [v]
        l_matrix[v_index[v], col_index[v.color]] = 1
        G.add_node(v.ID, label=v.label, color=v.color)
    
    for v in tree.postorder():
        if not v.children:
            continue                                        # only traverse inner vertices
        
        for u1, u2 in itertools.combinations(v.children, 2):
            for x in u1.leaves:
                for y in u2.leaves:
                    if l_matrix[v_index[u1], col_index[y.color]] == 0:
                        G.add_edge(x.ID, y.ID)                  # edge (x,y)
                    if l_matrix[v_index[u2], col_index[x.color]] == 0:
                        G.add_edge(y.ID, x.ID)                  # edge (y,x)
        v.leaves = []
        v_nr = v_index[v]
        for u in v.children:
            v.leaves.extend(u.leaves)                       # compute leaves L(v) on the fly
            u_nr = v_index[u]
            for r_nr in range(len(colors)):
                if l_matrix[u_nr, r_nr] == 1:
                    l_matrix[v_nr, r_nr] = 1
    return G


def RBMG_from_BMG(cBMG):
    
    G = nx.Graph()
    G.add_nodes_from(cBMG.nodes(data=True))
    
    for x, neighbors in cBMG.adjacency():
        for y in neighbors:
            if cBMG.has_edge(y,x):
                G.add_edge(x,y)
    return G
