# Supplementary material for: From pairs of most similar sequences to phylogenetic best matches
Source: Algorithms Mol Biol. 2020 Apr 9;15:5. doi: 10.1186/s13015-020-00165-2 (PMC7147060; doi:10.1186/s13015-020-00165-2)
Supplement: Supplementary file 2 — Additional file 2. This archive contains the simulated data set comprising 2000 species and gene tree scenarios (trees.zip), the current version of the AsymmeTree package (v0.0.5) for the simulation of such weighted scenarios. Moreover, the Python scripts for the generation and analysis of sequence data are supplied (see README.txt for more details). [file 13015_2020_165_MOESM2_ESM.zip › Suppl1_simulated_scenarios/asymmetree/best_matches/Quartets.py]

# -*- coding: utf-8 -*-

"""
Quartet approach for best match inference.

Methods in this module:
    - quartet_qinfer
    - quartet_from_scenario
Classes:
    - Quartets
"""

import itertools, random,  subprocess, time, os

import numpy as np
import networkx as nx

from asymmetree.best_matches import TrueBMG
from asymmetree.tools import FileIO


__author__ = "David Schaller"
__copyright__ = "Copyright (C) 2019, David Schaller"


# --------------------------------------------------------------------------
#                           PYTHON IMPLEMENTATION
#
# --------------------------------------------------------------------------
# Outgroup selection methods:
#  (1) outgroups from subtrees under the root of S
#  (2) use all possible outgoups for a pair of colors
#      (corrected closest outgroups)
# --------------------------------------------------------------------------

class Quartets:
    """Implementation of the Quartet approach for best match inference."""
    
    def __init__(self, scenario, distance_matrix,
                 voting_mode="majority",
                 use_distant_genes=False,
                 insecurity_factor=0.0,
                 y_candidates=None,
                 closest_outgroups=False,
                 incongruence_threshold=0.2):
        """Inititialize Quartet method.
        
        Keyword arguments:
            voting_mode -- 'majority' or 'weighted' voting for quartet
                           support.
            use_distant_genes -- use the most distant outgroups instead
                                 of a random choice (only root outgroups)
            insecurity_factor -- threshold for inference of the star
                                 topology
            y_candidates -- restrict the Y candidates (dict x: Y)
            closest_outgroups -- apply the corrected closest outgroups
                                 method
            incongruence_threshold -- threshold for discarding
                                      outgroup species
        """
        
        self.scenario = scenario
        
        (self.S, self.genes, self.gene_index,
         self.subtree_list, self.subtree_index,
         self.outgroup_dict, self.color_dict) = scenario.get_data()
        
        self.D = distance_matrix
        self.voting_mode = voting_mode                          # majority voting or weighted sum
        self.use_distant_genes = use_distant_genes              # use most distant outgroups instead of random choice
        self.insecurity_factor = insecurity_factor              # relative distance between top votes
                                                                # to decide for star topology instead
        
        self.y_candidates = y_candidates                        # Graph or DiGraph that contains
                                                                # best match candidates
        
        self.closest_outgroups = closest_outgroups              # use the closest corrected outgroups method
        self.incongruence_threshold = incongruence_threshold    # threshold ancient dupl. correction
    
    
    def compute_lcas_in_S(self):
        self.S.supply_leaves()
        N = len(self.S.root.leaves)
        self.S_leaf_index = {leaf.ID: i for i, leaf in enumerate(self.S.root.leaves)}
        
        self.lca_S = np.zeros((N,N), dtype=int)
        self.subtree_species = {}
        self.subtree_genes = {}
        
        for v in self.S.preorder():
            self.subtree_species[v.ID] = [leaf.ID for leaf in v.leaves]
            self.subtree_genes[v.ID] = []
            for leaf_id in self.subtree_species[v.ID]:
                self.subtree_genes[v.ID].extend(self.color_dict[leaf_id])
            
            if not v.children:
                self.lca_S[self.S_leaf_index[v.ID],self.S_leaf_index[v.ID]] = v.ID
            elif len(v.children) >= 2:
                for c1, c2 in itertools.combinations(v.children, 2):
                    for x in c1.leaves:
                        x_index = self.S_leaf_index[x.ID]
                        for y in c2.leaves:
                            y_index = self.S_leaf_index[y.ID]
                            self.lca_S[x_index, y_index] = v.ID
                            self.lca_S[y_index, x_index] = v.ID
    
    
    def compute_outgroup_species(self):
        self.lca_to_outgroups = {key: set() for key in self.subtree_species}
        
        root_done = False
        for v in self.S.preorder():
            
            if v.parent:
                self.lca_to_outgroups[v.ID].update(self.lca_to_outgroups[v.parent.ID])
                
            for c1, c2 in itertools.permutations(v.children, 2):
                
                if self.incongruence_threshold >= 0 and root_done:
                    outgroup_candidates = set(self.subtree_species[c2.ID])
                    genes_c1 = self.subtree_genes[c1.ID]
                    species_c2 = self.subtree_species[c2.ID]
                    if len(genes_c1) > 1 and len(species_c2) > 1:
                        for s1, s2 in itertools.combinations(species_c2, 2):
                            genes_c2 = self.color_dict[s1] + self.color_dict[s2]
                            
                            votes = [0,0]                                           # [congruent, incongruent]
                            for i in range(20):
                                a, b = random.sample(genes_c1, 2)
                                c, d = random.sample(genes_c2, 2)
                                quartet, _ = self.supported_quartet(a, b, c, d)
                                if quartet == 0:                                    # ab | cd
                                    votes[0] += 1                                   # (congruent)
                                else:                                               # ac | bd or ad | bc or star
                                    votes[1] += 1                                   # (incongruent)
                                    
                            if votes[1] / sum(votes) >= self.incongruence_threshold:
                                outgroup_candidates.discard(s1)
                                outgroup_candidates.discard(s2)
                            
                    self.lca_to_outgroups[c1.ID].update(outgroup_candidates)
                    
                else:                                               # outgroups on the root are fix
                    self.lca_to_outgroups[c1.ID].update(self.subtree_species[c2.ID])
                root_done = True

    
    def build_matrix_I(self):
        """Build an index matrix that stores for each gene (row) the indeces
        of the other genes in increasing order by distance."""
        
        N = self.D.shape[0]
        self.I = np.tile(np.arange(N), (N,1))
        D, I = self.D, self.I
        
        def quicksort_row(row, l, r):
            if r <= l:
                return
            i, j = l, r
            piv = D[row, I[row, (l+r)//2]]
            while i <= j:
                while D[row, I[row, i]] < piv:
                    i += 1
                while D[row, I[row, j]] > piv:
                    j -= 1
                if i <= j:
                    I[row,i], I[row,j] = I[row,j], I[row,i]
                    i += 1
                    j -= 1
            quicksort_row(row, l, j)
            quicksort_row(row, i, r)
        
        for row in range(N):
            quicksort_row(row, 0, N-1)
        
    
    def get_outgroups_root_only(self, x, limit=10):
        
        i, x_subtree = self.gene_index[x], self.subtree_index[x.color]
        limit = min(limit, len(self.outgroup_dict[x_subtree]))
        
        if self.use_distant_genes:
            outgroups = []
            j = len(self.genes)-1
            while len(outgroups) < limit and j >= 0:
                gene = self.genes[self.I[i,j]]
                if x_subtree != self.subtree_index[gene.color]:
                    outgroups.append(gene)
                j -= 1
        else:
            outgroups = random.sample(self.outgroup_dict[x_subtree], limit)
        
        return outgroups
    
    
    def get_outgroups_closest(self, x, colorY, limit=10):
        
        outgroups_S = self.lca_to_outgroups[self.lca_S[self.S_leaf_index[x.color],
                                                       self.S_leaf_index[colorY]
                                                       ]]
        
        outgroups = []
        i, j, N = self.gene_index[x], 0, self.D.shape[0]
        while len(outgroups) < limit and j < N:
            if self.genes[self.I[i,j]].color in outgroups_S:
                outgroups.append(self.genes[self.I[i,j]])
            j += 1
        
        return outgroups
    
    
    def supported_quartet(self, x, y1, y2, z):
        
        x, y1, y2, z = (self.gene_index[x], self.gene_index[y1],
                        self.gene_index[y2], self.gene_index[z])
        
        xy1_y2z = self.D[x, y1] + self.D[y2, z ]
        xy2_y1z = self.D[x, y2] + self.D[y1, z ]
        xz_y1y2 = self.D[x, z ] + self.D[y1, y2]
        
        if xy1_y2z < xy2_y1z and xy1_y2z < xz_y1y2:     # 0: xy1 | y2z
            quartet = 0
        elif xy2_y1z < xy1_y2z and xy2_y1z < xz_y1y2:   # 1: xy2 | y1z
            quartet = 1
        elif xz_y1y2 < xy1_y2z and xz_y1y2 < xy2_y1z:   # 2: xz | y1y2
            quartet = 2
        else:                                           # 3: star
            quartet = 3
            
        d0, d1, d2 = sorted([xy1_y2z, xy2_y1z, xz_y1y2])
        weight = (1 - d0/d2) * np.exp(d1 - d2) if d2 > 0 else 0.0
        
        return quartet, weight
    
    
    def find_best_matches(self, x, Y, Z):
        
        H = nx.DiGraph()
        f = 1 - self.insecurity_factor
        
        for y1, y2 in itertools.combinations(Y, 2):
            votes = [0, 0, 0, 0]
            for z in Z:
                q, weight = self.supported_quartet(x, y1, y2, z)
                if self.voting_mode == "weighted sum":
                    votes[q] += weight                          # use the weight
                else:
                    votes[q] += 1                               # majority vote
            
            sorted_votes = sorted((vote, i) for i, vote in enumerate(votes))
            
            if sorted_votes[2][0] > f * sorted_votes[3][0]:     # not sure if the two 
                quartet = 3                                     # top votes are too close
                                                                # default is star topology
            else:
                quartet = sorted_votes[3][1]
            
            if quartet == 0:                                    # 0: xy1 | y2z
                H.add_edge(y2, y1)
            elif quartet == 1:                                  # 1: xy2 | y1z
                H.add_edge(y1, y2)
            else:                                               # 2: xz | y1y2   or   3: star
                H.add_edge(y1, y2)
                H.add_edge(y2, y1)
        
        # find the (unique) strongly connected component without out-edges
        sccs = {i: scc for i, scc in enumerate(nx.strongly_connected_components(H))}
        
        for i, scc in sccs.items():
            for y in scc:
                H.nodes[y]["scc"] = i
        while sccs:
            for i, scc in sccs.items():
                out_edges = False
                for y1 in scc:
                    for y2 in H.successors(y1):
                        if H.nodes[y1]["scc"] != H.nodes[y2]["scc"]:
                            out_edges = True
                            break
                    if out_edges:
                        break
                if not out_edges:
                    return list(scc)
    
    
    def build_graphs_root_only(self):
        
        if self.use_distant_genes:
            self.build_matrix_I()  
        
        self.BMG = nx.DiGraph()
        for g in self.genes:
            self.BMG.add_node(g.ID, label=g.label, color=g.color)
        
        # consider all genes of other color as potential best matches
        if self.y_candidates is None:
            
            for x in self.genes:
                Z = self.get_outgroups_root_only(x)
                
                for species in self.subtree_list[self.subtree_index[x.color]]:
                    Y = self.color_dict[species]
                    if species == x.color:
                        continue
                    elif len(Y) == 1:
                        self.BMG.add_edge(x.ID, Y[0].ID)
                    elif len(Y) > 1:
                        best_matches = self.find_best_matches(x, Y, Z)
                        for y in best_matches:
                            self.BMG.add_edge(x.ID, y.ID)
                            
        # consider only a given subset as best matches
        else:
            id_dict = {g.ID: g for g in self.genes}
            for x in self.genes:
                Z = self.get_outgroups_root_only(x)
                Y = sorted([id_dict[gene_id] for gene_id in self.y_candidates.neighbors(x.ID)],
                           key=lambda y: y.color)               # sort by color
                
                i = 0
                while i < len(Y):                               # handle colors separately
                    j = i
                    while j < len(Y) and Y[i].color == Y[j].color:
                        j += 1
                    if self.subtree_index[x.color] == self.subtree_index[Y[i].color]:
                        if i == j-1:
                            self.BMG.add_edge(x.ID, Y[i].ID)
                        else:
                            best_matches = self.find_best_matches(x, Y[i:j], Z)
                            for y in best_matches:
                                self.BMG.add_edge(x.ID, y.ID)
                    i = j
        
        self.RBMG = TrueBMG.RBMG_from_BMG(self.BMG)
        return self.BMG, self.RBMG
    
    
    def build_graphs_closest_outgroups(self):
        
        self.compute_lcas_in_S()
        self.compute_outgroup_species()
        self.build_matrix_I()
        
        self.BMG = nx.DiGraph()
        for g in self.genes:
            self.BMG.add_node(g.ID, label=g.label, color=g.color)
        
        # consider all genes of other color as potential best matches
        if self.y_candidates is None:
            
            for x in self.genes:
                for species in self.subtree_list[self.subtree_index[x.color]]:
                    Y = self.color_dict[species]
                    if species == x.color:
                        continue
                    elif len(Y) == 1:
                        self.BMG.add_edge(x.ID, Y[0].ID)
                    elif len(Y) > 1:
                        Z = self.get_outgroups_closest(x, Y[0].color)
                        best_matches = self.find_best_matches(x, Y, Z)
                        for y in best_matches:
                            self.BMG.add_edge(x.ID, y.ID)
                            
        # consider only a given subset as best matches
        else:
            id_dict = {g.ID: g for g in self.genes}
            for x in self.genes:
                Y = sorted([id_dict[gene_id] for gene_id in self.y_candidates.neighbors(x.ID)],
                           key=lambda y: y.color)               # sort by color
                
                i = 0
                while i < len(Y):                               # handle colors separately
                    j = i
                    while j < len(Y) and Y[i].color == Y[j].color:
                        j += 1
                    if self.subtree_index[x.color] == self.subtree_index[Y[i].color]:
                        if i == j-1:
                            self.BMG.add_edge(x.ID, Y[i].ID)
                        else:
                            Z = self.get_outgroups_closest(x, Y[i].color)
                            best_matches = self.find_best_matches(x, Y[i:j], Z)
                            for y in best_matches:
                                self.BMG.add_edge(x.ID, y.ID)
                    i = j
                    
        self.RBMG = TrueBMG.RBMG_from_BMG(self.BMG)
        return self.BMG, self.RBMG
    
    
    def build_graphs(self):
        
        if not self.closest_outgroups:
            self.build_graphs_root_only()
        else:
            self.build_graphs_closest_outgroups()
            


# --------------------------------------------------------------------------
#                            EXTERNAL C++ PROGRAM
#
# --------------------------------------------------------------------------

def quartet_qinfer(scenario,
                   matrix_filename, species_filename, tree_filename,
                   epsilon=-1,
                   closest_outgroups=False,
                   incongruence_threshold=0.2,
                   benchmark_file=None,
                   binary_path=None):
    """Compute BMG and RBMG from a distances matrix D using 'qinfer'.
    
    Keyword arguments:
        epsilon -- epsilon for relative BM candidate threshold:
                   y in Y if D(x,y) <= (1+epsilon) * min d(x,y'),
                   default=10E-8 (for limited float precision).
        closest_outgroups -- use the closest outgroups corrected
                             for ancient duplications
        incongruence_threshold -- threshold for discarding
                                  outgroup species
        benchmark_file -- activate benchmarking in 'qinfer' and
                          specify the filename
        binary_path -- path to 'qinfer' binary (if not available
                       within path)
    """
    
    if not binary_path:
        qinfer_command = "qinfer"
    elif os.path.exists(binary_path):
        qinfer_command = binary_path
    else:
        raise FileNotFoundError("Path to qinfer binary file '{}' does not exist!".format(binary_path))
    
    output = -1
    
    command = [qinfer_command, matrix_filename, species_filename, tree_filename]
    
    if epsilon != -1:
        command.append( "--epsilon=" + str(epsilon) )
    if closest_outgroups:
        command.append( "--all-outgroups=" + str(incongruence_threshold) )
    if benchmark_file is not None:
        command.append( "--benchmark=" + benchmark_file )
    
    # call 'qinfer' and measure execution time
    start = time.time()
    
    try:
        output = subprocess.run(command, stdout=subprocess.PIPE)
    except:
        raise FileNotFoundError("Calling qinfer failed!")
        
    exec_time = time.time() - start
    
    if output == -1:
        raise Exception("No output from qinfer!")
    
    BMG = FileIO.parse_BMG_edges(output.stdout.decode(), scenario)
    RBMG = TrueBMG.RBMG_from_BMG(BMG)
    
    return BMG, RBMG, exec_time


def quartet_from_scenario(scenario, epsilon=-1,
                          closest_outgroups=False,
                          incongruence_threshold=0.2,
                          benchmark_file=None):
    """Compute BMG and RBMG from a distances matrix D using 'qinfer'.
    
    Keyword arguments:
        epsilon -- epsilon for relative BM candidate threshold:
                   y in Y if D(x,y) <= (1+epsilon) * min d(x,y'),
                   default=10E-8 (for limited float precision).
        closest_outgroups -- use the closest outgroups corrected
                             for ancient duplications
        incongruence_threshold -- threshold for discarding
                                  outgroup species
        benchmark_file -- activate benchmarking in 'qinfer' and
                          specify the filename
    """

    matrix_filename = "temp.phylip"
    species_filename = "temp_species.txt"
    tree_filename = "temp_tree.txt"
    
    matrix = scenario.get_distance_matrix()
    FileIO.matrix_to_phylip(matrix_filename, scenario.genes, matrix)
    FileIO.species_to_genes(species_filename, scenario)
    FileIO.write_newick(tree_filename, scenario.S)
    
    BMG, RBMG, exec_time = quartet_qinfer(scenario,
                                          matrix_filename, species_filename, tree_filename,
                                          epsilon=epsilon,
                                          closest_outgroups=closest_outgroups,
                                          incongruence_threshold=incongruence_threshold,
                                          benchmark_file=benchmark_file)
    
    os.remove(matrix_filename)
    os.remove(species_filename)
    os.remove(tree_filename)
    
    return BMG, RBMG, exec_time
