# Supplementary material for: From pairs of most similar sequences to phylogenetic best matches
Source: Algorithms Mol Biol. 2020 Apr 9;15:5. doi: 10.1186/s13015-020-00165-2 (PMC7147060; doi:10.1186/s13015-020-00165-2)
Supplement: Supplementary file 2 — Additional file 2. This archive contains the simulated data set comprising 2000 species and gene tree scenarios (trees.zip), the current version of the AsymmeTree package (v0.0.5) for the simulation of such weighted scenarios. Moreover, the Python scripts for the generation and analysis of sequence data are supplied (see README.txt for more details). [file 13015_2020_165_MOESM2_ESM.zip › Suppl1_simulated_scenarios/M1_SequenceGenerator.py]

"""
-------------------------------------------------------------------------
  M A I N    S C R I P T   F O R   S E Q U E N C E   G E N E R A T I O N
-------------------------------------------------------------------------
Python3.5

Dependencies info shown by pip3:

Name: networkx
Version: 2.2

Name: Pyvolve
Version: 0.8.8

"""


import networkx as nx
import pyvolve as pv
import time, sys, os

from M0_TreeUnpacker import unpack_scenarios

#.......................................
#      F U N C T I O N    A R E A
#.......................................

def timer(start,end):
    hours, rem = divmod(end-start, 3600)
    minutes, seconds = divmod(rem, 60)
    print("{:0>2}:{:0>2}:{:05.2f}".format(int(hours),int(minutes),seconds))
    

def Father_Label(N,C,B,son):
    if (son in C):
        parent = C.index(son)
    else:
        bro    = B.index(son)
        parent = C.index(bro)

    return parent

#--------------------------
# Assign BL
#--------------------------
def Assign_newick_BL(N,C,B,index,someTGT):
    
    father = Father_Label(N,C,B,index)
    value  = someTGT[father][index]['dist']
    string = ':' + str(value)
    
    return(string)

#%%%%%%%%%%%%%%%%%%%%%%%%%%%%%%%%%%%%%%%%%%%%%%%%%%%%%%%%%%%%%%%%%%%%%%
#        N E W I C K     S T R I N G    C O N S T R U C T I O N
#%%%%%%%%%%%%%%%%%%%%%%%%%%%%%%%%%%%%%%%%%%%%%%%%%%%%%%%%%%%%%%%%%%%%%%
def From_NX_2_STEVE(Tree):
    #print("\t Converting to STEVE format: ")
    NODES = []
    CHILD = []
    BROS  = []
    ad_list  = nx.to_dict_of_lists(Tree)
    trans = dict()
    
    for index in sorted(ad_list):
#        print("\t\t Index: ",index,"\tlabel:",Tree.nodes[index]['label'])
        label = Tree.nodes[index]['label']
        trans[index] = len(NODES)
        NODES.append(label)
        CHILD.append(-1)
        BROS.append(-1)
        
    inner = [x for x in ad_list if ad_list[x]]

    for node in inner:
        #print("\t inner node: ")
        r_values = list(ad_list[node])
        values = [trans[x] for x in r_values]
        
        if(len(values) > 1):
            child  = values[0]
            bro    = values[1]
            CHILD[node] = child
            BROS[child] = bro
        else:   # if the node is unary
            child       = values[0]
            CHILD[node] = child

    return(NODES,CHILD,BROS)

#-------------------------------------------------------------
# WRITE PYVOLVE FORMAT FOR THE NEWICK TREE
# Transforms Newick to Steve Format and then makes its newick
# compatible with Pyvolve, using branchlengths above.
#-------------------------------------------------------------
def Write_PV_Newick_v2(Tree,itsroot):
    #Before_Newick_Check(Tree)
    (N,C,B) = From_NX_2_STEVE(Tree)
    STACK   = []
    flag    = 0
    current = itsroot
    root    = current
    newick  = ""
    while(flag < 2):
        if ((len(STACK)) == 0 and (flag == 1)):
             flag = 2
        else:
            flag = 1
            if( current == -1):
                newick   = newick[:-1]
                newick   = newick + ")"
                brother  = STACK.pop()

                if(brother == root):
                    newick = newick +N[brother] +";"
                    flag = 2
                else:
                    branch = Assign_newick_BL(N,C,B,brother,Tree)
                    if(N[brother] == 'D'):
                        newick = newick + 'D' + branch
                    elif(N[brother] == 'H'):
                        newick = newick + 'H' + branch
                    elif(N[brother] == 'S'):
                        newick = newick + 'S' + branch
                    else:
                        sys.exit("\t\t\t*********** ERROR *************\n\t In Write_PV_Newick, internal node name not valid")
                    newick = newick + ','

                current = B[brother]
            else:
                if(C[current] == -1):
                    branch = Assign_newick_BL(N,C,B,current,Tree)
                    newick = newick + N[current] + branch +','
                    current = B[current]
                else:
                    STACK.append(current)
                    newick = newick + "("
                    current = C[current]
    return (newick)


#%%%%%%%%%%%%%%%%%%%%%%%%%%%%%%%%%%%%%%%%%%%%%%%%%%%%%%%%%%%%%%%%%%%%%
# Functions to print as PHYLIP file Manually  
#%%%%%%%%%%%%%%%%%%%%%%%%%%%%%%%%%%%%%%%%%%%%%%%%%%%%%%%%%%%%%%%%%%%%%

def Initialize_Sequences(someTree):
    AD_LIST = nx.to_dict_of_lists(someTree)

    for node in AD_LIST:
        temp  = list(AD_LIST[node])
        label = someTree.nodes[node]['label']
        if(len(temp) == 0 and label != '*'):
            someTree.nodes[node]['seq'] = None

#---------------------------------------------------------------------
# Assigns Sequences to Observable Tree
#---------------------------------------------------------------------

def Assign_Sequences_v2(ObsTree,sequences):
    OTree_adl = nx.to_dict_of_lists(ObsTree)
    Leaves    = []

    for node in OTree_adl:
        temp = list(OTree_adl[node])
        label = ObsTree.nodes[node]['label']
        if(len(temp) == 0 and label != '*'):
            Leaves.append(node)
            seq   = sequences[label]
            ObsTree.nodes[node]['seq'] = seq

#-------------------------------------------------------------
# THis is to report sequences into 10 character chunks
#--------------------------------------------------------------
def Chunk_Seq(seq,seqlength):
    seqlen = len(seq)
    outseq = ''

    if (seqlen%10 == 0):
        splita  = [seq[i:i+10] for i in range(0, len(seq), 10)]
    else:
        while(len(seq)%10 != 0):
            seq = seq + ' '
        splita  = [seq[i:i+10] for i in range(0, len(seq), 10)]
            
    for i in range(0,len(splita)):
        chunk = splita[i]
        if(i == 0):
            outseq = chunk
        else:
            outseq = outseq + ' ' + chunk

    return(outseq)

#--------------------------------------------------------------------
# Assign Phylip name
#---------------------------------------------------------------------
def Phyl_name(gname):
    namel   = len(gname)
    outname = gname
    
    while(len(outname)%10 != 0):
        outname = outname + ' '
        
    return(outname)

#------------------------------------------------
# Prints sequences as  PHYILIP output
#-------------------------------------------------


def Print_PHYLIP_v3(ObsTree,name,seqlength):
    OTree_adl = nx.to_dict_of_lists(ObsTree)
    Genes     = []
    Sequences = []

    for node in OTree_adl:
        temp = list(OTree_adl[node])

        if(len(temp) == 0 and ObsTree.nodes[node]['label'] != '*'):
            seq   = ObsTree.nodes[node]['seq']
            Genes.append(ObsTree.nodes[node]['label'])
            cseq  = Chunk_Seq(seq,seqlength)
            Sequences.append(cseq)

    filename = name + '_seqs.phy'
    file     = open(filename,'w')
    n        = len(Genes)
    l1       = ' '+ str(n) + ' ' + str(seqlength)
    file.write(l1)

    for i in range(0,len(Genes)):
        gen = Phyl_name(Genes[i])
        l   = '\n' + gen + Sequences[i]
        file.write(l)

    file.close()


#%%%%%%%%%%%%%%%%%%%%%%%%%%%%%%%%%%%%%%%%%%%%%%%%%%%%%%%%%%%%%
#                      M A I N
#%%%%%%%%%%%%%%%%%%%%%%%%%%%%%%%%%%%%%%%%%%%%%%%%%%%%%%%%%%%%%


# NUCLEOTIDE SEQUENCE GENERATION :::::::::::::::::::::::::::

# SEQUENCE GENERATION & ESCALATED BRANCH LENGTH  Asymmetree's gene trees:
#  simID_number = Original branch length
#  simID_number_divby4  = branch length divided by 4
#  simID_number_divby2  = branch length divided by 2
#  simID_number_multby2 = branch length multiplied by 2
#....................................................

#pre        = "./pickled_trees/simID_"
pre_seq_1  = "./N/simID_"
pre_seq_2  = "./N_divby4/simID_"
pre_seq_3  = "./N_divby2/simID_"
pre_seq_4  = "./N_multby2/simID_"
seqlength  = 200

for pre_seq in [pre_seq_1, pre_seq_2, pre_seq_3, pre_seq_4]:
    
    dirname = os.path.dirname(pre_seq)
    if not os.path.exists(dirname):
        os.makedirs(dirname)


#...... Pyvolve Model Definition ..............................
#.... Nucleotide models with default params......
root_model = pv.Model("nucleotide",name = "root")
nuc_model  = pv.Model("nucleotide",name = "default")
partition  = pv.Partition(models = nuc_model ,
                              size = seqlength,
                              root_model_name  = root_model.name)

total = 2000

start_time = time.time()

SCENARIOS = unpack_scenarios()


for i in range(0,len(SCENARIOS)):
    
    G_TUP    = SCENARIOS[i][1]
    GENETREE = G_TUP[0]
    GTROOT   = G_TUP[1]
    
    MY_TREE   = Write_PV_Newick_v2(GENETREE,GTROOT)
    PHYLOGENY = pv.read_tree(tree = MY_TREE)

    #...... Original Trees ..............................
    evolver_1  = pv.Evolver(tree=PHYLOGENY,partitions=partition)
    evolver_1(seqfile=None, ratefile=None, infofile=None)
    seq_file  = pre_seq_1 + str(i) + '_original'
    sequences = evolver_1.get_sequences()
    Initialize_Sequences(GENETREE)
    Assign_Sequences_v2(GENETREE,sequences)
    Print_PHYLIP_v3(GENETREE,seq_file,seqlength)

    #...... Branch length divided by 4 .........
    PHY_1 = pv.read_tree(tree = MY_TREE, scale_tree = 0.25)
    seq_file  = pre_seq_2 + str(i) + '_divby4'
    Initialize_Sequences(GENETREE)
    evolver_2   = pv.Evolver(tree=PHY_1,partitions=partition)
    evolver_2(seqfile=None, ratefile=None, infofile=None)
    sequences = evolver_2.get_sequences()
    Assign_Sequences_v2(GENETREE,sequences)
    Print_PHYLIP_v3(GENETREE,seq_file,seqlength)

    #...... Branch length divided by 2 .........
    PHY_2 = pv.read_tree(tree = MY_TREE, scale_tree = 0.50)
    seq_file  = pre_seq_3 + str(i) + '_divby2'
    Initialize_Sequences(GENETREE)
    evolver_3   = pv.Evolver(tree=PHY_2,partitions=partition)
    evolver_3(seqfile=None, ratefile=None, infofile=None)
    sequences = evolver_3.get_sequences()
    Assign_Sequences_v2(GENETREE,sequences)
    Print_PHYLIP_v3(GENETREE,seq_file,seqlength)
    
    #...... Branch length multiplied by 2 ......
    PHY_3 = pv.read_tree(tree = MY_TREE, scale_tree = 2.0)
    seq_file  = pre_seq_4 + str(i) + '_multby2'
    Initialize_Sequences(GENETREE)
    evolver_4   = pv.Evolver(tree=PHY_3,partitions=partition)
    evolver_4(seqfile=None, ratefile=None, infofile=None)
    sequences = evolver_4.get_sequences()
    Assign_Sequences_v2(GENETREE,sequences)
    Print_PHYLIP_v3(GENETREE,seq_file,seqlength)

    print("\n\t Generating NUCLEOTIDE sequences for scenario ",i," / ",total, end= '\r')

# AMINOACID SEQUENCE GENERATION  ::::::::::::::::::::::::::::::::::
    
pre        = "./pickled_trees/simID_"
pre_seq_1  = "./AM/simID_"
pre_seq_2  = "./AM_divby4/simID_"
pre_seq_3  = "./AM_divby2/simID_"
pre_seq_4  = "./AM_multby2/simID_"
seqlength  = 500


for pre_seq in [pre_seq_1, pre_seq_2, pre_seq_3, pre_seq_4]:
    
    dirname = os.path.dirname(pre_seq)
    if not os.path.exists(dirname):
        os.makedirs(dirname)


#...... Pyvolve Model Definition ..............................
#.... Nucleotide models with default params......
root_model = pv.Model("WAG",name = "root")
AM_model  = pv.Model("WAG",name = "default")
partition  = pv.Partition(models = AM_model ,
                              size = seqlength,
                              root_model_name  = root_model.name)
    
for i in range(0,len(SCENARIOS)):
    
    G_TUP    = SCENARIOS[i][1]
    GENETREE = G_TUP[0]
    GTROOT   = G_TUP[1]
    
    MY_TREE   = Write_PV_Newick_v2(GENETREE,GTROOT)
    PHYLOGENY = pv.read_tree(tree = MY_TREE)

        #...... Original Trees ..............................
    evolver_1  = pv.Evolver(tree=PHYLOGENY,partitions=partition)
    evolver_1(seqfile=None, ratefile=None, infofile=None)
    seq_file  = pre_seq_1 + str(i) + '_original'
    sequences = evolver_1.get_sequences()
    Initialize_Sequences(GENETREE)
    Assign_Sequences_v2(GENETREE,sequences)
    Print_PHYLIP_v3(GENETREE,seq_file,seqlength)

    #...... Branch length divided by 4 .........
    PHY_1 = pv.read_tree(tree = MY_TREE, scale_tree = 0.25)
    seq_file  = pre_seq_2 + str(i) + '_divby4'
    Initialize_Sequences(GENETREE)
    evolver_2   = pv.Evolver(tree=PHY_1,partitions=partition)
    evolver_2(seqfile=None, ratefile=None, infofile=None)
    sequences = evolver_2.get_sequences()
    Assign_Sequences_v2(GENETREE,sequences)
    Print_PHYLIP_v3(GENETREE,seq_file,seqlength)

    #...... Branch length divided by 2 .........
    PHY_2 = pv.read_tree(tree = MY_TREE, scale_tree = 0.50)
    seq_file  = pre_seq_3 + str(i) + '_divby2'
    Initialize_Sequences(GENETREE)
    evolver_3   = pv.Evolver(tree=PHY_2,partitions=partition)
    evolver_3(seqfile=None, ratefile=None, infofile=None)
    sequences = evolver_3.get_sequences()
    Assign_Sequences_v2(GENETREE,sequences)
    Print_PHYLIP_v3(GENETREE,seq_file,seqlength)
    
    #...... Branch length multiplied by 2 ......
    PHY_3 = pv.read_tree(tree = MY_TREE, scale_tree = 2.0)
    seq_file  = pre_seq_4 + str(i) + '_multby2'
    Initialize_Sequences(GENETREE)
    evolver_4   = pv.Evolver(tree=PHY_3,partitions=partition)
    evolver_4(seqfile=None, ratefile=None, infofile=None)
    sequences = evolver_4.get_sequences()
    Assign_Sequences_v2(GENETREE,sequences)
    Print_PHYLIP_v3(GENETREE,seq_file,seqlength)
    
    print("\n\t Generating AMINOACID Sequences for scenario ",i," / ",total, end= '\r')

#----  Calculate execution time ......
end_time = time.time()
print("\n>> Process terminated in")
timer(start_time,end_time)
print("\n")
