# Supplementary material for: From pairs of most similar sequences to phylogenetic best matches
Source: Algorithms Mol Biol. 2020 Apr 9;15:5. doi: 10.1186/s13015-020-00165-2 (PMC7147060; doi:10.1186/s13015-020-00165-2)
Supplement: Supplementary file 2 — Additional file 2. This archive contains the simulated data set comprising 2000 species and gene tree scenarios (trees.zip), the current version of the AsymmeTree package (v0.0.5) for the simulation of such weighted scenarios. Moreover, the Python scripts for the generation and analysis of sequence data are supplied (see README.txt for more details). [file 13015_2020_165_MOESM2_ESM.zip › Suppl1_simulated_scenarios/M2_DistanceCalculator.py]

import os
import networkx as nx
from itertools import combinations

from M0_TreeUnpacker import unpack_scenarios
from asymmetree.best_matches.TrueBMG import best_match_graphs
from asymmetree.tools.PhyloTree import PhyloTree


pre_Tree = "./pickled_trees/simID_"

wd_4  = "./ALL_PAIRS/WD_divby4/simID_"
wd_2  = "./ALL_PAIRS/WD_divby2/simID_"
wd_x2 = "./ALL_PAIRS/WD_multby2/simID_"
wd    = "./ALL_PAIRS/WD/simID_"

for path in [wd_4, wd_2, wd_x2, wd]:
    
    dirname = os.path.dirname(path)
    if not os.path.exists(dirname):
        os.makedirs(dirname)

total = 500

SCENARIOS = unpack_scenarios()

for i in range(0,total):

    TUPLE    = SCENARIOS[i]
    GEL = TUPLE[1]
    GENETREE = GEL[0]
    
    phylotree = PhyloTree.parse_nx(GENETREE, GEL[1])
    BMG, _ = best_match_graphs(phylotree)
    

    #.... All pairs PIPELINE ..........
    print("\t Processing pickle no. ",i,"/",total,end='\r')
    BMGnodes   = list(BMG.nodes())
    Pair_Genes = list(combinations(BMGnodes,2))
    
    nameWD     = wd    + str(i) + '_GTdistances.txt'
    nameWDd4   = wd_4  + str(i) + '_GTdistances.txt'
    nameWDd2   = wd_2  + str(i) + '_GTdistances.txt'
    nameWDb2   = wd_x2 + str(i) + '_GTdistances.txt'
    WD0    = open(nameWD,"w")
    WD1    = open(nameWDd4,"w")
    WD2    = open(nameWDd2,"w")
    WD3    = open(nameWDb2,"w")
    OTree      = GENETREE.to_undirected()

    for pair in Pair_Genes:
        distance = nx.shortest_path_length(OTree,source=pair[0],target=pair[1],weight='dist')
        gene1    = BMG.nodes[pair[0]]['label']
        gene2    = BMG.nodes[pair[1]]['label']

        #.... Report to WD
        WD0dist    = round(distance,6)
        l          = gene1 + '\t' + gene2 + '\t' + str(WD0dist) + '\n'
        WD0.write(l)
        
        #.... Report to WD / 4
        WD1dist = distance * 0.25
        l       = gene1 + '\t' + gene2 + '\t' + str(WD1dist) + '\n'
        WD1.write(l)
        
        #.... Report to WD / 2
        WD2dist = distance * 0.50
        l       = gene1 + '\t' + gene2 + '\t' + str(WD2dist) + '\n'
        WD2.write(l)

        #.... Report to WD * 2
        WD3dist = distance * 2.0
        l       = gene1 + '\t' + gene2 + '\t' + str(WD3dist) + '\n'
        WD3.write(l)

    WD0.close()
    WD1.close()
    WD2.close()
    WD3.close()
